# Supplementary material for: Conserved DNA motifs in the type II-A CRISPR leader region
Source: PeerJ. 2017 Apr 4;5:e3161. doi: 10.7717/peerj.3161 (PMC5382924; doi:10.7717/peerj.3161)
Supplement: Supplemental Information 2 — Fasta files containing the sequences for all protein and DNA sequences used in this study. [file peerj-05-3161-s002.zip]

Archive with 7 entries (6 files):
- FastaFiles/
- FastaFiles/Cas1_All.fa
- FastaFiles/Cas2_All.fa
- FastaFiles/Cas9_All.fa
- FastaFiles/Csn2_All.fa
- FastaFiles/FirstRepeats_All.fa
- FastaFiles/LeaderRepeat_All.fa
