# Supplementary material for: Conserved DNA motifs in the type II-A CRISPR leader region
Source: PeerJ. 2017 Apr 4;5:e3161. doi: 10.7717/peerj.3161 (PMC5382924; doi:10.7717/peerj.3161)
Supplement: Supplemental Information 2 — Fasta files containing the sequences for all protein and DNA sequences used in this study. [file peerj-05-3161-s002.zip › FastaFiles/Cas1_All.fa]

>Ain_RyC-MR95
MSYRTIVITQRCKLDFCMNYVEVQTAVSKKRIFIDEIKTLIIENTGVAITAYLLSELMNRKVNLIFCDKAHNPQSSLLPLHARFDSIRKIKQQMIWSQEIKDEVWDCIVKAKIRQQALFLDELEKKEQSKMLMSYLDDVVSADAHNREGHAAKVYFNALFGNSFTRDLDSPINAGLNYGYSLLLSLFNREIVSAGYLTQLGIFHENTYNPYNFSCDLMEPFRILVDRYVYNMNPTTFAKDEKREIINLFQEILYIDDSRQFLANAINIYANSIFQALEKCDTSKIKIYEI
>Asp_D21
MSYRTIVITQRCKLDFCMNYVEVQTAVSKKRIFIDEIKTLIIENTGVAITAYLLSELMNRKVNLIFCDKAHNPQSSLLPLHARFDSIRKIKQQMIWSQEIKDEVWDCIVKAKIRQQALFLDELEKKEQSKMLMSYLDDVVSADAHNREGHAAKVYFNALFGNSFTRDLDSPINAGLNYGYSLLLSLFNREIVSAGYLTQLGIFHENTYNPYNFSCDLMEPFRILVDRYVYNMNPTTFAKDEKREIINLFQEILYIDDSRQFLANAINIYANSIFQALEKCDTSKIKIYEI
>Bbi_S17
MAWRNVVVTRHCKISTKMRLLVIQTDDDVCQLPMDDIGMLMIETTRAVITTCAIADLLKRDVKIVFCDDKHLPIGETSPYETESSRRAYIIQQIRWDEARKDLLWQHIIREKIAHQVSVLEKNCDSLDLEKMKSLVVDVKPGDSDNREAVAAHMYFPRLFTYEFVRSDEENGINGILDYGYAIILSEVARKITEIGYLTEFGIHHDNEKNPFNLACDLMEPFRPFMDERVFQLGAEHLDSKVKVELMRFMRSDVPELGTTITQLISVFVRDALRYLSGEECLPELGFVRCGTELCE
>Bca_FSLF6-1037
MSWRTVVITKHVKLSYKNGYLVIRGEQQQMIHLSEIHTLLIDSTRTVITAYLISELMKKKVKVIFCDEKRQPESELVPYYGAHNTSKKIKEQVAWPQAVQRVIWTAVIKAKIEQQQLLLAQLALPEADKLQQYVQDLQLYDETNREGHAAKVYFNALFGKKFTRDEPGSINAALNYGYTILLSSFNKEIVSQGYLTQIGLKHTNQFNFFNLSSDLMEPFRPLVDAFVYHNQAQVFDQSYKMGLVNLLNDKVIIQQQSHFVSLAIQIYLKSVFKAIETADANQIKQLVFQHE
>Bfi_16/4
MAFRVVLIESECVVHQKLNNLLIDKGEGDIWIPLDDISMIVLDNLKIEVTVRLMSTLAEHNIGVIVCNMEHLPIGFYSSYDNHSRISKCIGFQIEKDQQFYDSFWKEVIFYKIKNQRQVLKELKKDDVDDKLNELMEKLTDGDKTNREAHAAKIYFNTLMDTTFSRGNEDILLNSGLDYGYTIVRSYFARLCVGYGLNSQLGIHHKNEFNRFNLVDDLMEPVRPFVDLYAYRILENEKYFKVDHRRKLVNILNHKVRYMDKNMFLGNMIEEYIVQYAAFLSGKREYVVFPEICNYLGEEDDN
>Bpe_CAG:437
MAFRVVLIENEVTIKVKLNNLIVTKCGEDVWIPLDDISMIVVDNLCSNLSTRLMCQLSEQGIGLMICNQQ HLPTGFYSSYDNHSRSSKVIGFQIEKDRKYYGDLWKKIVTVKIENQAKAYGMITDDKEGADKIREFSRDI LNADKSNREAHAAKVYFNLLMGTSFSRGNEDILLNSGLDYGYAVLRGYIARACVGYGLNTQIGIHHKSEY NRFNLVDDLMEPLRPMVDIVAYNSMKNDEYFTPEHRRKLVNILNMKIVYRNKKMYVCNMIENYVEQYASFVMGRTDDIVFPRISELVG
>Bsp_AC2005
MAFRVVMIESEVSLQLKYNNLLINKGDGDIWIPLEDISVIVIDNLKIQFTVRLMSTLAEHNIGVIICNMEHLPIGFYCSYDNHSRVSKMLTNQIGKDQQFYDSFWKQIIFHKISNQMQVLKKYNFSQDAIDKLNNWSNDLADGDPSNREAHSAKVYFNTLMGTSPSRGNDDILLNSGLDYGYAVIRAYIARLCVAYGLNSQLGIHHKNEFNRFNLVDDLMEPVRPFVDLLSYELLKDEKFFTCEHRRKLVNLLNHKVFYKNQKMYLANMLEEYVSSYAAFLSGNKEDVVFPEIDNYIGEKDGD
>Bth_DSM20171
MSWRTVVITKHVKLSYKNGYLIVRGEQEQMIHLSEIHTLLIDTTRAVLTAYLISELMKQKIKVIFCDEKRQPESEIVPYYGAHNTSKKIKAQLAWSISAQQEIWTAVIAEKIQQQQRLLNKLGLPAAQKLKNYLADLQLYDVTNREGHAAKVYFNALFGKDFVRESDDTINIALNYGYTILLSTFNKEIVSQGYLTQIGLKHTNQFNYFNLSSDLMEPFRPVVDALVYNNMNDTFDTAYKLQLVNLLNEQVIIQGQKHFVTMAIHLYLKSVFKALDEGNPQLIKSLEVAQ
>Cgl_PW2
MAFRNVLIESACKCTYQGGYLVVRKEDDAAKIHLSEISSVTLQSTQVFVSAYLLSELAKAKITFVISDEKRNPVGQYLPIYGAHNTSKRIGEQISWEEPIKKRVWQRVVRDKITNQARLLEIRGRSEEAGRIGAIVSDVRSGDTTNREAYAARCYFQSLFGDSFSRDDDLAINAALNYGYAIILSAVNREIVSRGYLTQLGVCHRNEYNQFNLSCDLMEPFRPIVDRIVFDNVQDDFTRNDRRLLVDLMNGCIAYRDGTYKTSSVISLYVQDCLNALNKRLAIDEIDPFDIV
>Cla_DSM_14151
MSWRTVILTKESKLSLRMKHLVISNDTVTKIPLSEIAVVIIENPNIVLTGHIINALSNYKITAIICDDKMNPASNIQAIYGHHRQSKHIRAQFEWLSERKALLWQQIIRQKIYNQAKVLHALNKEGVEELQRFISQVAVADRTNREGHAAKVYFNRLYGNDFYRNQEIPINWALNYGYMILHSLFARLIVSKGYLTELGIHHMNEYNQMNLASDFVEVFRPLVDYFVYMHISDTFNKEDKRNIIAMLDYKIVIRNAKQHLQSCMQIYLDSCIQYLQDGDIEKLHFPDFQYKL
>Cma_M35/04/3
MSWRIVHIKEGNRLSLKLTNIEVVKNGESIYIPLQDISIIILEGQRTTITTRLLAKLSEYNIALITCNIKYEPIGIYLPLYKYHRMAKRHQMQIAVPKLFQEIMWSEIIQQKLDNQYQHLQYWDIAEEDVLSTIEKHKSEIALGDRTNKEAIVAKLYFNALFYKNFTREDENGINAGLNFGYTILRTALARLVIANGLIPCLGIHHCNEYNEFNLVDDLIEPFRPFVDYYVQKEIVREDVRYLNYEHRLAIIDLLNQPMRYKSKICTLHEVMQKYVASFVKSLELRDEKQLIKISLDDFISLEE
>Cmi_DSM15897
MIHLSEINTILISSTAVAITSYLVNELLSRKIKVVFCDEKRNPVGEVMSYYGCHNSSKRVRQQINWDYDYAKEVWTAIIKEKIKNQAKLLENYDEDGSKKLYKYVDQIRLFDSTNREGHAAKVYFDDLFGVDFTRTSKSDINASLNYGYSILLSQFNKELVLNGYLTQLGIKHCNEFNPFNLSSDLMEPFRPLVDKIVRENCDEIFDGSMRLKLVDVLNHKVRIKNSNQYVSNAISIYVKSVIKAIEKKDISYLEFFEYEL
>Csp_CAG:230
MGFRVVMIESDVRLSIKLDNLIVKKEEKETWIPIDDISMLVVDNLKIEMTTRMLCSFAKHNVGILFCDQEHLPIGFYSSYDNHSRVSKNIGYQINKDREFYDQLWKEIVLAKIQNQIGVLEILDKNIEKIEQLSRFCKEITPGDETNREAHAAKVYFNELMGTSFSRGNEDLVMNAGLDYGYSILRSYLARVCVAYGLNSQLGIHHCNEYNRFNLVDDLIEPFRPYVDLLTYHLLNGEKYLQIEHRHKLVNLLNHIVLYDEKKMYLCNVMETYVAKVASLICGKNSKIVYPDIRGYVGEEDEI
>Csp_ZWU0011
MSWRVIYIEKSDYLKLYLDNLKVVREDTEVLIPLSDIHTIIVDNQQTVVTGRLLNKLAQYHILLIFCDEKHLPNIYTLAPHSHHQASKVLEKQIQWSAATKGAMWQKIIQIKIHNQASILDHLKKASSLEALYQLSEEVTFADETNREGHAAKLYFKSLFRSSFIRDRDSFDGINSGLNYGYIVLRSAVARTIVAYGLQPSLGIGHHNQYNAFNLADDLIEPFRPIVDLWINIMCSEDTYLDIKTKQKIVHLISNNKILIGNQKQTILNAIELFVQSFIKAMNENNPDLLVYPANGIAL
>Dlo_AGR2136
MSWRTVIISNTAKLDYQMGYLVIRKDDVTKIHLSEIETVMIESTSVSLTAALLCELTKKKIKVIFCDEKRNPSSELISYYGAHDTSLKVRNQIAWTDDIKKHVWTEIVAEKIRKQALHLQHWKCEEADLLYQYINEIEFGDVTNREGHAAKVYFNALFGMDFTRSAENVTNAALNYGYSLLLSTFNRCVVANGYITQLGLFHDNVFNQFNLACDLMEPFRPLVDLKVKKMAFPFFEKEEKHEMVSLLKEEVTIGNRNEYLTNAIKIYTRSVFDALNDNDVSQIKFYRTNEL
>Edo_DSM3991
MGFRVLYIENQYHLQLYLDNLKVETSQGDIQFPISDIQILVIDHYRSTLTVPLVNKLTENNVCVIICGIDHLPKSYILPMNGHFAQSGNIMKQITWSNEIKQILHQQIVKAKIFNQIEILKTNQCKYEVIKKLYEFYDTVDLGDATNREGLAAKMYFREMFGNDFIRFEDDVINAGLNYGYSIFRSLISSIIVGKGYLPNLGIFHKGKTNMFNLSDDIIEVFRPIVDKYVYDNLKEELLFKSKHREELIQLTVKKIEIDGKLQTVPNAVNEYVESILKVIETGKITDFKFPSPHVVDYDL
>Efa_1141733
MGWRTVVVNTHSKLAYVNNHLIFKNAEKTERLHLSEIDVLLLETTDITITTMLLKRLVDEKILVLFCDDKRLPVAKLLPFYSRHDSSLQLTRQLAWSPEKKGQVWTAIISQKIQNQSNFLQKQLFTEKAESIQELHEGLLEFDPTNREGHAARIYFQTLFGTKFTREENNEINAGLDYGYTLLLSMFAREIVKNGCMTQFGLKHANQFNDFNLASDFMEPFRPVIDEIVYRYRNCEFPVIKRRLFDLFTNKYSYGKKEMFLTNIVSDYTSKVIKVLNNETEGVPQFRI
>Efa_D32_1
MGWRTVVVNKHSKLSYKNNHLVFKAIDHQELIHLSEIDVLLLETTDISLTTMLLKRLIDEKILVLFCDDKRLPIGKILPFYGRHDSSLQLTRQLAWTEERKGQVWTAIIAQKITNQSLHLAQRDYGQKAAALLAMRAELRLFDPANREGHAARSYFNTLFGNDFTREQENDINAGLNYGYTLLLSIFARELVQTGCFTQLGLKHANQFNDFNLASDLMEPFRPLVDQIIYENRKEAFPIMKRKLFALFMNTYMYKKKQMFLTNIATDYTKHVVKVLNQEEEGVPEFGI
>Efa_OG1RF_1
MGWRTVVVNKHSKLSYKNNHLVFKAIDHQELIHLSEIDVLLLETTDISLTTMLLKRLIDEKILVLFCDDKRLPIGKILPFYGRHDSSLQLTRQLAWTEERKGQVWTAIIAQKITNQSLHLAQRDYGQKAAALLAMRAELRLFDPANREGHAARSYFNTLFGNDFTREQENDINAGLNYGYTLLLSIFARELVQTGCFTQLGLKHANQFNDFNLASDLMEPFRPLVDQIIYENRKEAFPIMKRKLFALFMNTYMYKKKQMFLTNIATDYTKHVVKVLNQEEEGVPEFGI
>Efa_TX0012
MLLGFRTVFVKNGEKLKVKLDNLEVIKEGNTYVIPLTDIESVILEGDQTVITTRLLAKFAQHHIDTVICDNTFMPVGVFLGIGQYHRSAKRAIWQSNLKEEQKQVAWCEIVTQKIQNQIAVAKYLGTDSERVEVLEKLSEGILPGDTTNREGHVAKVYFHSLYGVGFTREEECLPNACMNYGYAVIRAQMARCVVALGLLPMLGIFHKNEYNSFNLVDDLMEPFRPLMDWYIHQTILKKNEKYLTYHSRLTLVEFLHQKIKVKNKKIYMNQAMSEYVAAFVKAMETGDFENVQKIHLVNMLECEGK
>Efa_TX0012_2
MGFRTVFVKNGEKLKVKLDNLEVIKEGNTYVIPLTDIESVILEGDQTVITTRLLAKFAQHHIDTVICDNTFMPVGVFLGIGQYHRSAKRAIWQSNLKEEQKQVAWCEIVTQKIQNQIAVAKYLGTDSERVEVLEKLSEGILPGDTTNREGHVAKVYFHSLYGVGFTREEECLPNACMNYGYAVIRAQMARCVVALGLLPMLGIFHKNEYNSFNLVDDLMEPFRPLMDWYIHQTILKKNEKYLTYHSRLTLVEFLHQKIKVKNKKIYMNQAMSEYVAAFVKAMETGDFENVQKIHLVNMLECEGK
>Ehi_ATCC9790
MGWRTVVINTHSKLTYANNHLVFKNAQQTEKIHLSEIDILILETTDITITTMLLKRLTDEKILVIFCDDKRLPSSQLFSYYGRHDSSLQLSKQIQWESDLKGVVWTTIIAQKIHNQCRFLQENDFVEKASALSKLSEELETFDPTNREGHAARIYFQTLFGNQFTREESNEINAGLDYGYTLLMSLFAREIVKNGCMTQFGLKHANQFNDFNLASDLMEPFRPLVDQIVYTYRDQPFPIIKRRLFDLFSQKYLYGKKEMFLTNIVTDYTNKTIKTLNNEGKGVPYFGI
>Eit_DSM15952
MGWRTIVVNTHSKLSYKNNYLIFRSSKQTEMIHLSEIDTILLETTDITITTMLMKRIVDEKILLIFCDDKRLPIAKIMPFYGRHDSSLQLTKQLTWVEDMKSWVWTEIIGQKILNQSNHLKKRGLLEKEQAILSLYNNLQTYDPTNREGHAARIYFNALFGNKFTRNQENDINAALNYGYTLLMSMFAREIVCMGCMTQFGLKHANQFNDFNLPSDIMEPFRIIIDEIVFDNKDQDFKHIKTQLFAIFSNTYIYNDKEMFLNNIISDYTKKAIKVLNNEQKGVPVFRI
>Emu_QU25_DNA
MGWRTLVINTHSKLTYTNNHLIFRNAERTEKIHLSEIDVLLLETTDITITTMLLKRLVDEKVLVLFCDDKRLPTAKLQPFYSRHDSSLQLTRQIEWKKDDKASVWTEIITQKINNQQRFLEKRLFTEKAEAIAQLTASLQLLDPTNREGHAARIYFQTLFGNKFTREADNAINAGLDYGYTLLMSLFAREIVKNGCMTQFGLKHANQFNDFNLASDLMEPFRPLVDQIVYEVREKEFPIIKRRLFDLFLTNYSYEKKEMFLTNIVADYTKKVIKALNKEAKGVPHFGI
>Eph_ATCCBAA-412
MRWRTVIVNKHAKLSYKNNHLIFRTAMEQEVIHLSEIDVLLLETTDITITTMLIKRLVDENVLVLFCDDKRLPIAKLLPFYGRHDSSLQLSRQMEWSSERQANVWTEIISQKIKNQSRQLSVYGYNEKSQTLLNLHEKLELFDPTNREGHSARIYFATLFGQKFTREASNEINAGLNYGYSFLMSIFAREIVKSGCMTQFGLKHANQFNDFNLASDLMEPFRPLVDQIVYENRSKDFKKIKRELFELFNQTYSYGNKQMYLTNIASDYTKKVIKVLNGEIERIPEFKV
>Era_ATCC29099
MSWRTVVVSSSAKLDYQMGYLVVRKDTTTKIHLGEIRTLLIESTAVSLTAALLSELVKKKVKVIFCDEKRNPSAEMMPYYGSHDCSLKIKRQTAWSDDIKGAVWTEIVFEKIRQQKCLLQELGKNEAMLLQEYLSEIEYGDATNREGHAAKVYFNALFGKSFTRTDDLLINAALNYGYSILLSAFNREIVLNGYLTQLGLFHDNMFNQFNLASDLMEPFRPLVDRLVSHMTLVEFEHTQKMELVNLMNQEVIINERCELISNAIKIYCKSVFDALEDADVSLIRFYRK
>Ere_ATCC33656
MAFRVILIENEVTIKVKLNNLIITKCGEDIWIPLDDISMIVLDNLASNLSTRLMCQLAEQGIGLMLYNQQHLPTGFYSAYDNHSRASKVIGFQIDKEQDYYGKLWQQIVKIKIENQAKAYQIMTRDSDGPEKIIEFSKNILIGDKSNREAHAAKVYFNLLMGTSFSRGNEDILLNSGLDYGYAVIRGYIARACVGYGLNTQIGIHHKSEYNRFNLVDDLMEPLRPIVDIVAYNSMKNDKYFTPEHRRKLVSILNMKIMYREKKMYMCNMIENYIEQYASLIMKRTDNIVFPDVYNLIGEEYG
>Esp_YY7918
MSFRTVFVESPCRCSYQSGYMVVRKEDDTAKIHLSEISSIVLQTQQVFISAYLMAELAKSKISLVISDEKCNPVGQYLPLYGAHNTSKRIGEQLEWGEPIKKRVWQRVVKDKIEQQAQFLDERDYSTEAKILYSIVPEVRSGDTTNREAQAARIYFQALFGTNFSREIDCPLNAALNYGYAVLLSMVNREVVSRGYLTQCGICHRNEYNQFNLTCDFMEPFRVAIDRLVVDCLEGEFDAETRRILGDVSNKGMSYRGGSYRLGSVVSLYVQDCLNALNKKLSPDDIESFRIL
>Eve_ATCC27560
MAFRVVFIENEVGVRMKLDNLVLETYEGEVWIPISDISTVVLDNLKITLTTRLLSMLATNNVTLIVCNEKHLPIGLYCSYDNHSRVFKHIGYQINTSKEKYNEIWKNIVIRKILNQADVIEKLGKNNEISRDIRKMASETKDGDITNREAHAAKIYFNELMDSSFSRGNEEILLNSGLDYGYTIIRSYIARVCVGYGLNSQLGIHHKNEYNRFNLIDDLMEPIRPMLDCFTYYLLDGEEYFTLNHRKELINFLNHKVIYNNKKMYISNMIEEYIQQYAAVIAGKKEQFEIPKFEGYEGEFLYVGV
>Eyu_ATCC43715
MSWRTIEISNSAKLDYQMGYMVVRQESTTKIHLSEIHTLILATTAISITCALLSELTKQKIKVVFCDEKRNPSSELIPYYGSHDSSAKVRTQIQWDNEMKLEVWTQIVKEKIRQQALHLKSRSKSQYEMLEDYVRQVQFADSTNREGHAAKVYFNALFGLDFSRRADIVVNSALNYGYAIIASMFSREITSCGYMTQLGLFHDNMFNHFNLASDLMEPFRVLVDRKVCSMEMEEFTSEEKLKLVNIMQDSVIINGRTEVLTNAVKIYCKSIFDALEQKDISLIRFYENEF
>Fal_ATCC35896
MSWREVIITGHAKLDYKMDYLVVRKQDGTDRVYIPDIGFLMIESTRVSLTTTLISELVKNKVKIIFCDANHNPQSELLPYHGSHDTSLKVREQVSWSDEIKQLVWTEIVKEKIKNQMELLEEYQNFDRAELLKTYIEEMEPGDKNNREGHAAKVYFNTVFGIDFTRNDENTINAALNYGYNILLSCFNREIVSNGYLTQIGLWHSSRFNSFNLASDLMEPFRIIVDRKVLTLNLENFDSHNKYELVSILNGEVRIDSKVSYVNNAIKLYCKSIFEALHYEDTSYIKFYTNEL
>Fba_M10-2
MSWRTVVVTQTCKLDYQMNYLVVRGKETLKIHIQEIAVLMIESTAVSITSYLLNELMKNKVKVIFCDEKRTPNSELVPYYGSFDTSLKIRNQIHFGDNIKKKIWTYIVREKIRQQRKLLEDLEKSESLLLEQYEQNVLLGDPSNREGHAAKVYFNALFGKLFSRKEDNSINAALNYGYSLILSTINREISSNGYLTQLGLFHDNVHNPFNLGCDLMEPFRPLIDREVIAYQTGKFGKEEKQILLALLSKEVKMNGKNEKLINAIKIYVRSVFDALEEQDESLIRFYEL
>Ffr_KCTC3544
MAWRTVFVNEHAKINYKMNDINIQTKEGGTRIPIDDIRVLILGNTRTVITSYAVNELQKKNVKIINCDEKGMPVGEFLSYCDNTKQNINIWKQFDWAENRKNLLWQKIVQTKIFNQHQALGEKVIANYGKLKEIGLEVKEADEDNREGQAARLYFPRIFDKDFVRSNDSLKANAHLNYGYSILLSAVSREIVAAGFLTQIGVHHQSQTNPFNLASDLMEPFRPYVDRIVKWQRDSPLTLEHKLNLVSVLNEEITMNSKRYELAQAVQKHVQECLKYLCSDDSELPEMDFEL
>Fho_CCUG36813
MGFRTIFVKDGEKLNLKLDNLQVKKHGETYTIPLEDIQSIILEGYDTVITTRLLARLSKYHIPIVVCDQSYLPTGIFLELSQYHRASKRVQHQAKWSQEMKDLVWQKIIQMKVGNQLWVAKKLSKDLARIDKMQYLLDEIEPGDPTNREGHVAKLYFNAIYGVGFSRDMDYIENLYMDYGYSIIRSQIAKDIVAMGLQPALGIFHKNEYNAFNLVDDLMEPFRPIMDWYIHTKIIDENNYLTYDKRLKIINFLNQTMRIKGRNQLIYQITIDYIRSFIKVMEENNLELLMNIRIEDWVESDKNEV
>Fma_ATCC29328
MGWRTVLISGRAKLDLKLNNLVIRKEEIVKIHIPEIAVLIIDSTMVSFTTALIEKLIAEKVKIIFCGKDHNTIGEIVNYYNKHNSPLMIRKQISWQNNSKQKTWREITKEKINRQALLLKFIGNENANLLLEYKSQVQDGDVSNREGHAAKVYFNSLFGKDFSRSQDNPTNAMLNFGYSILLSIFTREITSSGYLTQLGIFHENQFNYYNLSSDLMEPLRPMIDNIVYFYEPEKFDKEEKIATLKIMDEEVFIGKTRYTLLNAVNEYCKSVFLALEKGEEQLIKFIDYEL
>Fma_SY403409CC001050417
MGWRTVLISGRAKLDLKLNNLVIRKEEIVKIHIPEIAVLIIDSTMVSFTTALIEKLIAEKVKIIFCGKDHNTIGEIVNYYNKHNSPLMIRKQISWQNNSKQKTWREITKEKINRQALLLKFIGNENANLLLEYKSQVQDGDVSNREGHAAKVYFNSLFGKDFSRSQDNPTNAMLNFGYSILLSIFTREITSSGYLTQLGIFHENQFNYYNLSSDLMEPLRPMIDNIVYFYEPEKFDKEEKIATLKIMDEEVFIGKTRYTLLNAVNEYCKSVFLALEKGEEQLIKFIDYEL
>Fnu_3_1_36A2
MSGWRVIVITGRSKLDLRYNSISIRRDNGTDFIHIGEVNTLILETTTISITAALMCELIKQKVKVIFCDEKSNPHFELLPFYGSHDCSAKIKEQIAWTDFLKESLWTIIVTEKIENQMKLLKKLNKEEYKILQEYASQIEHNDNTNREGHSAKIYFSALFGNNFSRNKENSLNAFLNYGYQLLLSTFNKEIVANGYLTQIGIFHKNMFNYYNLSSDLMEPFRVIVDELAYKENPQKFEKDEKRKLQNILNLKFRINNVNHYLSDIIKIYTKSIFDALSANDLSLVRFFEDEL
>Fus_1_1_41FAA
MSGWRVIVITGRSKLDLRYNSISIRRDNGTDFIHIGEVNTLILETTTISITAALMCELIKQKVKVIFCDEKSNPHFELLPFYGSHDCSAKIKEQIAWTDFLKESLWTIIVTEKIENQMKLLKKLNKEEYKILQEYASQIEHNDNTNREGHSAKIYFSALFGNNFSRNKENSLNAFLNYGYQLLLSTFNKEIVANGYLTQIGIFHKNMFNYYNLSSDLMEPFRVIVDELAYKENPQKFEKDEKRKLQNILNLKFRINNVNHYLSDIIKIYTKSIFDALSANDLSLVRFFEDEL
>Fus_3_1_36A2
MSGWRVVVVTGRSKLDLRYNSISIRRDNGTDFIHIGEVGTLILETTAISITAALMCELINQKVKVIFCDEKSNPHFELLPFYGSHDCSAKIKEQISWTDFFKESLWTIIVREKIENQMKLLKKLNKEEYKLLQEYSSQIEHNDSTNREGHSAKVYFSSLFGNDFSRNKENSLNAFLNYGYQILLSTFNKEIVANGYLTQIGLFHKNMFNYYNLSSDLMEPFRVIIDELAYKENPQKFEKDEKRKLQNILNFKYRINENNHYLSEVIKIYTKSIFDTLNSNDLSLVRFFTDEL
>Gbe_ATCC700627
MSWRTIVIRDRAKLDYSLNFMTVRKENETKKICLNEIYMLIIESTAVSITAVLLNELNKNKVKVLFCDEKRNPSSELISLYGSHDTSLKYRKQMEWSNKIKAHVWTRIVYEKIYNQMQFLKKLGKNEYKLLELYLSELDYNDESNREGHAAKVYFNALYGMDFSRNKECFVNSCLDYGYTIILSAFNREIAASGYCTQLGICHKNIFNKFNLASDFMEPFRILIDEEVYSYTETEFTKEHKNRLVNILNRTVCIESKNQTVANAIKIYCQSLFNALNNSDLEYIKMYKYEL
>Gha_M341
MTWRTIIVRDRAKLDYSLNFLTVRKEAEIRKVSLSEIYMIIIESTAVSITAVLLNELMKNKIKVIFCDEKRNPSSELIPYYGSHDTSLKYKNQLEWTTESKERIWTRIVYEKINNQMLLLKKLGKEEYKLLEQYLTELEWNDNSNREGHAAKVYFNAMFGMDFSRNKECFINAALDYGYSIILSAFNREIVSCGYFTQLGLCHRNPYNKFNLASDFMEPFRILVDEVVYSLEGNEFTKEHKNILVNILNTAIKIDDKEQTVANAIKLYVRSLFTALKENDLEYIKMYSYEL
>Gpa_7-10-1-b
MAFRTIFIESQCRCGYQGGYLVVRKTDDTKKIHLSEISSIILQNTQVYLSAYLLVELAKCKISLVVADEKCNPIGQYLPLYGAHNASKRVAEQLAWGEPIKKRVWQQVVKEKIRQQARLLEEKDLPEAAKSLYACRDEVKSGDTTNREARAARVYFAALFGRDFSRDDNTPLNAALNYGYAVLLSMVNREVVSRGYLTQCGVCHRNEYNQFNFSCDLMEPFRPVVDRLAFDYAQELFDQDVRRLLGDLGNRVVSYKGGSYRLHSVVSLFVQDCLAALNKSLAPSEIEGFEQL
>Gsa_NBRC15551
MGFRTVFVKNGDRLNLKLDNLEVTKSTETFTIPLFDIENIILEGDYTVITSRLLAKLAQFHISVIVCDNHYLPCGQFLGFGQYHRSAKRAAWQASWSDVEKGNSWTEVVSNKIRNQITVAEKLKVATERIELMDDLLLEIGFADSTNREGHVAKVYFNSLFGMGFSREDNILPNHCLNYGYSIIRGQMARCVVSLGLLPMLGIFHRNEYNSYNLVDDLMEPFRPLMDYFVLTEILNEDVEFLTYEIRLTLINFLNHKMMIKGKKIYMSQVMLDYVQSFIKAIEKNDYSLLMKINFEDYLGCDESEI
>Hsu_DSM17243
MGWRTVLISGRAKLDLKLNNMVIRKDETIKVHIPDIAILIIESTTVSITTALIERLVEEKIKIIFSGKDHNPIGEIVNYYNKHNSVAIIRKQISWTESIKKKVWTEIIKEKIKNQAVLVSCESKEKSNLLLNYVLEIKEGDISNREGHAAKVHFNTLFGKDFIRNDDDAINAMLNYGYTLLLSSFTREIIASGYLTQIGIFHDNQFNYYNLASDLMEPLRPMIDKIVYLSYPEYFGREEKMEILTIFEKEVLIGSTKYTLLNAISEYCKSVFKALEEGDAELIKFIDYEL
>Kvi_DSM20405
MSWRIVVIDSKAKLTYKNDYLVVRNDNIRRIHLSEINTVIVNSTAVVITSYLINELIKRKIKIIFCDETRSPAGEIMPYYGCHNSSKRINEQLYWDKEFAVDVWTRIIKEKIHNQSIILKHYGEKNADKLDVYIEELQRNDETNREGHAAKVYFDTLFGMSFKRDDGSDLNAALNYGYTVLLSQFNRDIVAYGYLTQLGIKHRNEFNPYNLSSDLMEPFRPLIDKIVRDNIDEGFDGAMKIKLIDVLNQQVVINRSKQYVSNAIAIYVKSVFQAIKKHNLNELKFIEYEL
>Lan_KCTC3501
MMGWRTVIVNKHSKLSYQNNHLVYRTPFETEMIHLSEIDILILETTDILLSTMLTKRLIDENVLVIFCDDKRMPTAQLLPFYGKHDSSLQIDKQMMWDAENKKVLWTEIISQKLINQSVCLHKHDFEKNSQKLLDYCADLTIFDKTNREGHAAKVYFNTLFGTGFTRDIKNPINAGLDYGYTLLLSMVAREIVKNGCLTQLGLKHVNQFNQFNLASDIMEPFRPIIDDIVFQNKELDFKSIKYCLLQIFSETYYFNGKEMFLTNIVEEYTRKVIQALNKKSEEVPIFKYGL
>Lba_NK4A179
MSWRTVVITENAKLDYQVGYMIVRSKDTVRIHLSEIETLIVESTAVSLTSYLMSELMKNKTKVIFCDEKRNPSSELLPYYGSHDTSAKIRNQIAWTEEKKGEVWTEIVSEKIRQQAITLEHHGKAEAGLLRGYLEEIEFGDKSNREGHSAKVYFNALFGKKFSRKDDNSVNAALNYGYSLLLSSFTREVVANGYITQIGLFHDNMFNPYNLASDLMEPFRPIVDDMVLNLMPDKFEVEEKHEMIQLFNVEVTINGRREYLPNAVRIYSKSVFDTLDDAGTGCLRFYER
>Lbr_ATCC27305
MGWRSVIITQHAKLSYSSHMMIVQTNDGINQIPIDDISILLISTTRAVITTALISELAQVGTKVIFTDGTNQPICETVGYYPNNRSVKLLQEQVNWDEQRKEVLWTKIVGSKMTNQVNVLAFYKKDTTEVNEELDKLEVADPSNREAVVARKYFPLLFNNDFSRRNGSAINSALDYGYSILLSSINQEIVSNGYLTYIGIHHRGEENPFNLGSDLMEPFRPVVDFWIASQKFDQLTPDVKYGLVQLLSMEIGFNGKSTLLKNALTEHVRNCLKYLSGKSNKIQIEVGFRDEVPNNAINDNV
>Lbu_NRRLB-30929
MGWRSVVISQHAKMSYSSRNMIVQTMDGINQVPIEDIDLLLVSTTQAVITTALISELVKSQVKIIFTDNANEPVCETVGYYPNSRDVDLIKKQFCWDEKRQQFLWTRIVASKIVNQVNVLSIYGVGNSDLIAELDKLEIDDVTNREAVVARKYFPLLFDNKFSRRDFSPVNAALNYGYSILLSNVNREIVSNGYLTYLGIHHHSNDNQFNLGSDLMEPFRPVIDYWLANQNFKELTPDVKFGLVDLLNLEMKFNGKEMLFRNIISEHVRNCLKYLSGETDEIQIEVELKNEVPNNAINGNV
>Lca_Lc10
MGWRSLIVTQHCKVTTKNRTLVVQTDGEVNNVPIEDINQVVFTTTRALLSADAITTLAEANAKVIFSGRDGQPVTETTNLYSDRRKADLVRLQVNWPKSLVENLWTKIVAAKVSNQAQVTKLCGFDNQSLLDDLDTLEINDRSNREATAARKYFKLIFGDDFSRSDICATNAALNYGYSILLSTTNRAIVSAGHITEIGMHHSSVANQYNLGSDLMEPFRPAIDYWVANQKFTDLTPNIKYGLIALLNLEVTFNGKKALLQNALDEHVENCLAYLDGKRNNCRIEVEFPNEVSSDAFNDHV
>Lce_DSM22408
MGWRVVRVSGRAKLDYKMNYLVCRKCNDTLRVFLDEISILIIESTCVSITTALLVKLTKQKIKVIFCDEQRMPYFEMMPYYGSHDTSRKVLDQMKWTDYNRYLVWTSIVFKKIANQARILKDNQKDEYLKLYNYMDEMEFNDENNREGHAAKVYFNALFGNEFSRDKECPINAALNYGYTLLLSIVLREIVAMGYITQLGIHHHNIFNEYNLGSDLVEPLRIFVDRFVLENDIKKFDKEEKAILTNILVEQVVCGNKKRTMLDAIEIYVRSVIKAIETGDPATILFVEELRDYEL
>Lco_KCTC3167
MGWRTVMITQHAKVSYGSHQLIVQTIDGTSQIPISDIQVLLVGTMSAVITTAAINALIQAEAKIIFTGRDGQPVCEILGYYPSNRDASLITQQLNWQANVKEQLWTRIVHEKIAMQIQVCQLLQLETAALDVELLRLELGDVTNREAVVARKYFNLMFDNDFSRRDFSPINAALNYGYSILLSTIDREIVANGYLTQFGIHHHNEGNEFNLGSDLMEPFRPIIDCWVAQQRFNDFTPDIKFGLVDLLNLELMYNGERTILRHALTKYIAASLNYLSEQSHSIEIKVALLNEVSSHAINDHV
>Lcu_CRL705
MSWRTVVISQHAKVSYSGRKIIVQTKDATHQVPIDDIQILLVATTQAVLTASAITELSEAGAKIIFTGKDGNPTCETIADYPGNRSLASIQQQVEWGTGLKETLWTAIIQAKIAMQIQCAQLLGKDIEDLTTEADAMVFADRTNREAVIARKYFQLVFDKDFVRTEYSPINAALNYGYSLLLSAVNREIVCNGYLTQFGIHHHNGVSDFNLGSDLMEPFRPVIDYWVAHQKFNELTPDVKFGLVELLNLELEYNGQITILRNALTKHVQNCLKFMTTPKEEFEVKVVMTHEVPNNALISHV
>Lfa_KCTC3681
MGWRTIYITQKAKLSYKANHLLIQTNMDIKQIPFHQINCIIIATTQSVITGYLISKLVTENIKVIFCAEDHNPCAELNGYYNNIQRNQNIENQVSWSLPTKQDLWTRVVKNKLQNQRSVLVRADLSPSFLDNEYRFIQENDSSNREAVIARKYFLALFNENFSRGKDTKINAMLNYGYTILLSATNQEIIAQGYLTQLGIHHHSLKNCFNLSSDLMEPFRPFVDDKVFQKSDYNFDEYMKLELVDILNQEISYGSKTFILKNALSQYIRDCISYLDSNQEVEIKKVGFKDEE
>Lfe_ATCC14931
MGWRSIIIGQHAKITHSAHMMVVQTKDGINEIPMDDIAKVLVETTQAMISSDFMSACLQRNIKVIFVDRKYQPIGETVGYQPVARDYELLERQFLWPLERREQLWTRIAHAKIESQIKVARLNGCPVQELESELEAIEVNDISNREAVVARKYFPLLFGKDFSRRQENQYNAALDYGYAVLLAETNQSITENGYLMELGIHHQNRENRFNLGSDLMEPFRPVIDYWVTGQKFAEFNRQVRVGLVDAMHTVIKYNGIEMLTQNAVRQYVRECLDYLSGERDEIEVKVEFKDEVPNHALDGHV
>Lga_JV-V03
MGWRSVIITQHAKLTYSMNMMIVQTRDGINQIPISDINLLLVSTSQAVITSALISKLAENQSKIIFVDDKYQPVSETIDYYPNSRSLAKLKSQFNWDEKRKELLWTKIVARKIQNQIKVLQNYNLVWDDVQNELDQMELNDSTNREAAAARKYFINMFGKDFIRRNSGVINAALDYGYAILLSAFNREIAVNGYLSYLGIHHHSQENQFNLGSDLMEPFRPFVDYWVKAHENIDEFTPDIKFGLVELLSLEIKFNGRKTLLSNAITVYVRDCLRFLSGEIDKVKIEMELTDEVPNDAINDNV
>Lge_KCTC3527
MAWRTVVVTKHSKLNYKMNHLVVQTAEKTYQIPMEDIQIILITTTQAVVTAYVIAETIKRNIKIIFSDINGQPIGEINQYHTNGRHNRNISEQIIWTLQRKNLLWGEIVKRKIENQMQVLFAYQSADREKFQALIAGIKVGDETNREAVAARMYFNRLFGNEFVRHEAGIVNAMLDYGYQILMAAVAREIVLQGYLSELGIHHNGAQNDYNLASDLMEPFRPLVDAVAKKHEHETALNLDIKLALVDIINQVIEINGQQMLVVNAITILVRDAMNYLNSGLKLPEWRFEI
>Lho_CRBIP24.179
MGWRSVIITQHAKLTYSMNMMIVQTRDGINQIPISDINLLLVSTSQAVITSALISKLAENQSKIIFVDEKYQPITETVDYYPNSRNLAKLKNQFKWDEGRKGLLWTRIVTSKIQNQIQVLKNYNLESDSVQNELDQVEFNDLTNREAAAARKYFMNIFGKNFIRRNSGVINAMLDYGYAILLSAFNREIAVNGYLSYLGIHHHSQENQFNLGSDLMEPFRPFVDYWVKVHENVSDFTPDIKFGLVELLSLEIKFNGRKTLLSNAITVYVRDCLRYLSKEIDKVNIEMELIHEVPNDAINDNV
>Lin_11V1-d
MTWRIVVISKRSKLYLKMGYLMVRDFENKVNGIFLQDISHLIIATTEASITVSLMNELQKNKIKLIICDEKGNPAAEMLPYYNSYNTNEKIKAQILWKNNTKADIWQYIVKEKIRKQMLLLHAKNFEKASLLAEYIKEVQPLDSTNRESHAAKVYFNVLFGMDFSRNDDSNANACLNYGYSIILSAVNRSIVAMGYLTQLGIFHDNMFNQFNLSCDLMEPWRILVDKEVCDMNYHVFDKKQKMQLINLLNKKVLIDGKTQYVNQAINIYCQSIIDALNENDVSLIRFPEYEL
>Lje_27-2-CHN
MSWRNVIITQHAKLSYSANMMQVQTSNGITQIPLSDIALVLVESTQVVITSQLISKLAERGCKVIFVDNKYNPITETVNYYAPKCNYQKLLAQLNWDNSLKEKLWTKIVWLKMNNQLRVLKNYKLEFTKVEEEINKLEFNDVSNREAVVAREYFQELFGKSFVRQDEGDTINAALNYGYSILLSSFNRRIVQNGYETYLGVHHSSIANQFNLASDLMEPFRPFVDYWVAGQKLKDFTPDVRYGLVELLSLQIKYNGKAILLANAIDLFTKECLGYLSSDVDKVESVMDFVNEVPNHAIVDNV
>Ljo_DPC6026
MGWRSVIITQHAKLTYSMNMMIVQTRDGVNQIPIDDINLVLISTSQAVITSALISKLAEKQSKVIFVDDKYQPISETVDYYPGSRNLAKLENQFRWNEKRKELLWTKIVTRKIQNQIAVLQNYKLDGEDIQEELDRIEINDSTNREALAARKYFMKMFGKDFIRRNSDVINAALDYGYAILLSAFDREIAVNGYLSYLGIHHHSQENQFNLGSDLMEPFRPVVDYWVKAHENISEFTPDIKFGLVELLSLEIKFNRKRTILSNAITVYVRDCLRFLSGEIDKVKIEMELIHEVPNDAINDNV
>Lmo_SLCC2540_3
MGWRTVVVNSHSKLSYKNQHLVFKSAYQQEMIHLSEIDVLILETTDITLTTMLINCLVAENILILFCDDKRLPIGKVLPFYGRHDSSLQLTKQLEWDAELKAAVWTEIISQKILNQSTYLSMLNYDEKASSLINLHEALAVFDPTNREGHAARIYFNQLFGNDFTREQENDINSGLNYGYTLLLSIFARELVKSGCMTQFGLKHANQFNDFNLASDLMEPFRPLVDQIVYEKRNEDFQVIKRSLFELFTKQFDYNDQHMFLTNIASDYTKKIVKVLNEEREGVPEFRI
>Lmo_10403S_3
MGWRTVVVNSHSKLSYKNQHLVFKSAYQQEMIHLSEIDVLILETTDITLTTMLINCLVAENILILFCDDKRLPIGKVLPFYGRHDSSLQLTKQLEWDAELKAAVWTEIISQKILNQSTYLSMLNYDEKASSLINLHETLAVFDPTNREGHAARIYFNQLFGNDFTREQENDINSGLNYGYTLLLSIFARELVKSGCMTQFGLKHANQFNDFNLASDLMEPFRPLVDQIVYEKRNEDFQVIKRSLFELFTKQFDYNDQHMFLTNIASDYTKKIVKVLNEEREGVPEFRI
>Lmo_SLCC2482_3
MGWRTVVVNSHSKLSYKNQHLVFKSTYQQEMIHLSEIDVLILETTDITLTTMLINCLVAENILILFCDDKRLPIGKVLPFYGRHDSSLQLTKQLEWDAELKAAVWTEIISQKILNQSTYLSMLNYDEKASSLINLHEALAVFDPTNREGHAARIYFNQLFGNDFTREQENDINSGLNYGYTLLLSIFARELVKSGCMTQFGLKHANQFNDFNLASDLMEPFRPLVDQIVYEKRNEDFQVIKRSLFELFTKQFDYNDQHMFLTNIASDYTKKIVKVLNEEREGVPEFRI
>Lmo_EGD
MGWRTVVVNSHSKLSYKNQHLVFKSAYQQEMIHLSEIDVLILETTDITLTTMLINCLVAENILILFCDDKRLPIGKVLPFYGRHDSSLQLTKQLEWDAELKAAVWTEIISQKILNQSTYLSMLNYDEKASSLINLHETLAVFDPTNREGHAARIYFNQLFGNDFTREQENDINSGLNYGYTLLLSIFARELVKSGCMTQFGLKHANQFNDFNLASDLMEPFRPLVDQIVYEKRNEDFQVIKRSLFELFTKQFDYNDQHMFLTNIASDYTKKIVKVLNEEREGVPEFRI
>Lmo_J0161_4
MGWRTVVVNSHSKLSYKNQHLVFKSAYQQEMIHLSEIDVLILETTDITLTTMLINCLVAENILILFCDDKRLPIGKVLPFYGRHDSSLQLTKQLEWEAELKAAVWTEIISQKILNQSTYLSMLNYDEKASSLINLHETLAVFDPTNREGHAARIYFNQLFGNDFTREQENDINSGLNYGYTLLLSVFARELVKSGCMTQFGLKHANQFNDFNLASDLMEPFRPLVDQIVYEKRNEDFQVIKRSLFELFTKQFDYNDQHMFLTNIASDYTKKIVKVLNEEREGVPEFRI
>Lmo_J2-031
MGWRTVVVNSHSKLSYKNQHLVFKSAYQHEMIHLSEIDVLILETTDITLTTMLINCLVSENILILFCDDKRLPIGKVLPFYGRHDSSLQLSKQLGWDSELKSEVWTEIISQKILNQSTFLSMLDYDEKADSLIKLHETLEMFDPTNREGHAARIYFNQLFGNDFTREQENDINSGLNYGYTLLLSIFARELVKSGCMTQFGLKHSNQFNDFNFASDIMEPFRPLVDQIVYEKRAEDFQVIKRSLFELFNKQFDYNDQHMFLTNIASDYTKKVVKVLNEEREGVPEFRI
>Lmo_N1-011A
MGWRTVVVNSHSKLSYKNQHLVFKSTYQQEMIHLSEIDVLILETTDITLTTMLINCLVAENILILFCDDKRLPIGKVLPFYGRHDSSLQLTKQLEWDAELKAAVWTEIISQKILNQSTYLSMLNYDEKASSLINLHEALAVFDPTNREGHAARIYFNQLFGNDFTREQENDINSGLNYGYTLLLSIFARELVKSGCMTQFGLKHANQFNDFNLASDLMEPFRPLVDQIVYEKRNEDFQVIKRSLFELFTKQFDYNDQHMFLTNIASDYTKKIVKVLNEEREGVPEFRI
>Lmo_R2-502
MGWRTVVVNSHSKLSYKNQHLVFKSTYQQEMIHLSEIDVLILETTDITLTTMLINCLVAENILILFCDDKRLPIGKVLPFYGRHDSSLQLTKQLEWDAELKAAVWTEIISQKILNQSTYLSMLNYDEKASSLINLHEALAVFDPTNREGHAARIYFNQLFGNDFTREQENDINSGLNYGYTLLLSIFARELVKSGCMTQFGLKHANQFNDFNLASDLMEPFRPLVDQIVYEKRNEDFQVIKRSLFELFTKQFDYNDQHMFLTNIASDYTKKIVKVLNEEREGVPEFRI
>Lmo_SLCC5850_3
MGWRTVVVNSHSKLSYKNQHLVFKSAYQQEMIHLSEIDVLILETTDITLTTMLINCLVAENILILFCDDKRLPIGKVLPFYGRHDSSLQLTKQLEWDAELKAAVWTEIISQKILNQSTYLSMLNYDEKASSLINLHETLAVFDPTNREGHAARIYFNQLFGNDFTREQENDINSGLNYGYTLLLSIFARELVKSGCMTQFGLKHANQFNDFNLASDLMEPFRPLVDQIVYEKRNEDFQVIKRSLFELFTKQFDYNDQHMFLTNIASDYTKKIVKVLNEEREGVPEFRI
>Lpa_8700
MGWRSLIVTQHCKVTTKNRTLVVQTDSEVNNVPIEDINQVVFTTTRALLSADAITTLAEANAKVIFSGRDGQPVTETTNLYSDRRKADLVRLQVNWPKSLVENLWTKIVAAKVSIQAQVTKLCGYDNQSLLDDLDTLEINDHSNREATAARKYFKLIFGDDFSRSDICATNAALNYGYSILLSTTNRAIVSAGHITEIGMHHSSVANQYNLGSDLMEPFRPAIDYWVANQKFTDLTPNIKYGLIALLNLEVTFNGKKALLQNALDEHVENCLAYLDGKRNNCRIEVEFPNEVSSDAFNDHV
>Lpe_KCA1
MGWRNVIITQHAKVSYSMNRIIVQTSADKHVIPVSDIQLLLVGTTQAVITSAALCALAEAHVKVIFTDHQGEPISEVNDYYPTRRTAKLVRQQVAWPESRIAKLWTKNIGSKILNQIQVIDFVGGNVQPLVDELDKLELNDVTNREAVVANKYFSLLFGEDFYRRDFSPINAALNYGYAVLLSMVNREIVMNGYLTCIGIHHENNENEFNLGSDLMEPFRPIVDQWVSQQRFDEFTPDIKIGLVSLLDLEIGFNGHQTIVSHAITTYVADCLHYLSSETEELKIEVKLPDEVSSHAINSHV
>Lpl_ZJ316
MGWRNVIITQHAKVSYSMNRILVQTSSDKYAVPISDIQLLLVGTTQAVITSAALCALTEAHVKVIFTDHQGEPISETNDYYPTRRTADLVRQQVTWPEARIATLWTKNVGSKILNQIQVIDFVGGDTQTLVDELDKLELNDVTNREAVVANKYFSLLFGDQFYRRDFSPINAALNYGYAVLLSMVNREIVLNGYLTCIGIHHENNENEFNLGSDLMEPFRPIVDQWVSQQRFKDFTPDIKIGLVSLLDLEIGFNGHQTIVSHAITEYVAACLHYLSGETEELKIEVKLPNEVSSDAINSHV
>Lrh_GG
MGWRSFIITQHCKVTTKQHSLVVQTNGEVYTMPIDDLNQVIFTTTRALISADAIAALADANAKVIFSGRDGQPVTETKNLYSDRRRAEQVRLQVNWPLDLIETVWTKIVAAKISNQAQVAKLCGHDAQGLLDDLDALEINDVSNREASAARRYFKLMFGDDFSRSDICATNAALNYGYSVLLSTTNRAIVSTGHLTEVGLHHHSASNPYNLGSDLMEPFRPAVDYWVAQHRIKELTPDVKYGLIDLLNLEITFNGKKALLQNAVADHVENCLAFLDGKAKVCRIEVKFPDEVSSHAINDHV
>Lru_ATCC25644
MSWRTVVITQHAKLSYSGRMMIVQTDSKIHSIPIEDISVLMIATTQAVITSALVAKLSQNQSKIIFVDNHYLPVSETCCYYSSSRTLESLRKQFGWDEYRKENLWTHIVAGKISNQTSVIESLGIDTEDLEKEADKLEFGDATNREAVVARKYFELLFGSGFKRRSDDEEECVNAALNYGYSIILSSFSRAIVANGCLTHIGIHHSNNQNEYNLASDLMEPFRPIIDLYVAVQNFTEFSRSIRMSLINLLNQEIQLNGQKMRISTAIEKHVSNCIRFLNGDLDNIEIEVDFTDEVQSYEINGHV
>Lsa_TMW1.1304
MGWRTIVITQHAKISYSGRRIIVQTNSKINEIPIDDIEVLLISTTQAVITARAVAELANNSAKVIFSDKVGQPITETNNYLPNNRSYLLLEKQFNWDNNRKEMLWTWIATEKMKMQIEVLQKKKIDTEELNYEFAKIEINDLTNREAVIARKYFPLLFEDGFGRRDFNPYNAALNYGYSILLSFVDLNISAAGYLTQLGIHHHSDENQFNLGSDLMEPFRPIVDLWVSQQDIKELTPDIKYGLVDLFNLEIRFNGKNTILRNAIKSHVQNCLKYLSEETDEVKIDLEVGNEVSGNAINRNV
>Lsa_UCC118
MGFRNVIITQHSKLSYSNNAMIVQNKDGINQIPLVDMDILLISTTQAVITSALVSKLAESGIKVIFTDNKNEPVTETVNYYPNNRSLDTYLQQYEWNDHVKEILWTKIVRSKIINQIKVLKNYQIDCQDLKIELDKLEINDMTNREAVVARKYFEKLFGNKYSRKDFTPMNAALNYGYSILLSAVNKEIVSAGYVTYLGIHHQSQENMFNFGSDLMESFRPVVDYWLADKNFLEFTPDIKYGLVDLLNLEIKYNKKQMLLKNAITKYVRDVIEYLNQETVEFDMEVEFTNEVPNNAINDNI
>Mar_HAZ145_1
MNKKILEISESEYVSLFLNNLIIKQKEEKIIIPINNIEVIIFENERTNISIPVINELVDKKVNIIICKNHLPNSIIVPHNGYYDNKVFQNQIKWDIKYKSLIWQKIIKLKIENSLYNLTSLDLINDIDIQKMNNYILNVEDYDKTNREGHAAKLYFQILFGSGFTRERNAEDKINIYLNYGYSVLLSLIARLICSKGLDNRISLFHKSFNNNFPLACDLMEPFRFWIDKIVFDFYKENFEKTFQEFKETLFKSFNKYIVYKNKTIKFSRYIDIVINELLNLEESETEID
>Mca_PG14
MSKKVLEISQSEYISYFLNSLIVKSNEKRIIVPISQIDTVLVSNPRCNISVPLLNELVAQNVNIIICDSKFKPTVQISPIQGYYSNKNFLNQINWSKDFKGFVWREIIKTKIVNYTKLIYYLDITSEEEIDKLIKYYESVLINDRSNCEGHAAKLSFKILYGANFSRDDENIINTFLDYGYTVLMTYVSRSIIKNGLDNRIGIFHKSFNNHFALSCDLMEPLRALIDKLVYTHIYIYGKKDFILFKKDLFCMFEEKIAIKNTKLSVNEYIDKIVKSVINNNLICEDFIIEWS
>Mca_UFG4
MSKKVLEISQSEYISYFLNSLIVKSNEKRIIVPISQIDTVLVSNPRCNISVPLLNELVAQNVNIIICDSKFKPTVQISPIQGYYSNKNFLNQINWSKDFKGFVWREIIKTKIVNYTKLIYYLDITSEEEIDKLIKYYESVLINDRSNCEGHAAKLSFKILYGANFSRDDENIINTFLDYGYTVLMTYVSRSIIKNGLDNRIGIFHKSFNNHFALSCDLMEPLRALIDKLVYTHIYIYGKKDFILFKKDLFCMFEEKIAIKNTKLSVNEYIDKIVKSVINNNLICEDFIIEWS
>Mcy_C142
MAKKVLEIAQSDYISYFLNSIIVRKEEDRIIIPINQIDTILITNPRCNISVPLINEIVNNNINVIICDSKYRPTVQISPINGYYSNKIFLTQIKWNIQFKEINWREIIKLKILNYIKLVYFLDILNDDDVEKLLNYYESVLLYDKSNCEGHAAKLTFKILYGNDFSRDDENQINTFLNYGYTVLMTYVSRSIIKNGLDNRIGIFHKSFNNHFALSCDVMEPLRCLIDKLVYEFIFVYEKRDFILFKKDLFCIFEEKVKVNDKLLTVNEYIDKLVKSIINNNLNHKEFIVEWS
>Mga_str._F
MQLPHPPEHLCSGFLFIMSKKVLEVSETEFISLHLDTLIVRKHGARVTLPLKTLDTILITNPYCNISVPLLNKIVENNINLIVCNTKFQPTMQILPISSYYSNKNYLWQIRWTDEQKNQIWKQLVKLKIINYARLINHLNITTDDNIEKLTNYYTNVVDGDLNNCEGHAAKLSFKLLYGEDFSRSQKDDIINKYLDYGYIVLMTYVSRTLVKNGLDNRIGIFHKSFNNHFALSCDIMEPFRPIIDYLTFSYLIKNQNDDFKSYKKDLFISFENFIFPNGKNLNQVIDMLIKAIINNKINERDFNIDWS
>Mmo_163K
MGWKIVEINTDEYVHLYLNNLYIKRKNEKILLNIRDIDTILFNNQYSTISIRLLTFLAKNNVNIIFMNEKNEPNSYLIPIEGNHNSLKVVAEQVKWTKEYKAILWKDIIKNKIHNQKNLLIKNKLFNNSEFGIEYFDDLINNVNLFDISNREGHAAKVYWNMTYSKEFIRNNSATKLKFDKFEIVNAILNYGYSILRSSAIQSIIKKGLDPRFSIFHKSFSNFFALASDLIEIFRPLVDEIAYLHKDETFFDVKIKDELINVLNKKVIYKGKYFYVNDTFDQIADNLVN
>Mov_SC01
MKKIIEISESEYVYLFLNNIVIKKDSEKFVFPIDTVDVLIFENDRATISIPVINELVEKKVNIIICKNHLPQSLIIPYSGYYNNKIFQEQIKWDIPYKTKTWQEIIKLKIQRSISVLKSIQKINSEDEAKMWDYFHDVQPYDTNNREGHAAKLYFKLLFGKGFIRDQNGDDNINILLNYGYIVLLSYVARIICGKGLDNRLGIYHKSFNNNFPLACDLMEPYRYWVDQIVYNHINAEFLNFQDFKEALFKSFSNHIEYKGKHIKFSKYMEFEIMDILNLKENYKEITTESDQS
>Msp_UPII135-E
MSWRTVVISRCAKLDVKMNYMLVRQEGEVHKIYIREIYILLIESTAVSMTAALLHALIKEKVKIIFCDPARNPEAELVGYYGAHNTSGRCREQLNWSERDKVRLWTDIVRTKIRNQARLLARKGLAAYQVLESYSGDIRLGDATQREGHAAKVYFHALFGKSFTRDEENNINAALNYGYAILLSAINREVAALGYLTQFGLRHANQFNSFNFSCDLIEPLRSLVDRTVVDMDLTHFTKEEKHQLVYLLSEEVTINKQCYVLSGALRIYCKSVADALTASDLSLVRFIEYEL
>Msy_53
MAKKVVEIKETEYLFFHLNSLIVKKENNKIVLPLSDIDTILISNPYCTISVPLINAIVSNNINLIICNKDFEPNVQLLSISGYYSNKNFLSQINWTQEFKDKTWEKIIKLKTTNYVNLIYFFGLLNKEDVEKFNFYYKKIIPGDKNSMEGHIAKLTFKNLYGSTFNRTDKENEINKFLNYGYTILMTYVSRNLVKKGYDNRIGVFHKSFNNHFALATDLMEPFRFLIDKLVYELLIIEKNYDFINFKKKVFLIFEEKILLNKSPISVNEYICKLIENFINKDFNFESLEIDWNKK
>Nam_LUREC
MGFRTVFIKDGEKLSLRLDNLSVRKNNEDYLIPLVDIETVILEGNQTVITSKILSAFSKYHIALVICDDKYLPTGMYLGKGQYYRSAKRAMWQAKWKEIDKQLVWKEIVYQKILNQIQVLQNVDIELNSERSQILIDYLENIMIGDSTNREGHAAKVYFNSLFGNGFSRRDTSFVNFCLDYGYAIIRAQMARSVSALGLIPELGVFHKNEYNAYNLADDLMEPFRPIVDYLIITNILKKPEEHLTYDIRLEIIDFLNHEIKINNKKFFIMQAIHDYVQSFIKAMENEDYSLLLDIQVNNIQSR
>Oki_DSM_17330
MAWRNILINQHCKISYKMNMCVVQTETDVHQIPVEDIRLLVIATTRAVITTYAVMELLKRQVGILFTDDKAFPIGEINNYLGGGNRNKNIQQQVDWPIERKQNLWAEIVKSKILNQSKCLDFFSENDRSLEQLIIQVNQNDNSNREAVAARMYFTRLFGPSFVRHNDDEPINALLNYGYSILLSTVAREISSNGFLTELGIHHNSQENVFNLACDLMEPFRPIIDRAVAQMTDFDLSLQHKIELIELFDDEVGYLQHQATVNSAITEYVRNALDYLCGKRPEVAVSVAI
>Oul_DSM7084
MGFRNILIESPCKCTYKGGYLVVRKEDEIVKVHLSEISSVTLQSTRAFISAYLLSELAKAKISFVVSDEKCNPIGQYLPLYGAHNTSKRIAEQLEWSEPSKKRVWQHVVKDKISHQARLLELRGREGFSDQLQGMVDEVRSGDTTNREAAAARLYFPVLFGNGFSRDIDCPINAALNYGYAVILSAVSREIVSRGYLTPLGICHRSEYNQFNLACDLMEPFRPIVDRLVFDNVEVDFTKETRRLLADVLNVSICYRDGKYKVSSVISLYVQDCLNALCRRLAVGEIEPFDIV
>Pac_D3
MGWRSVIITQHAKLSYSAHAMIVQTNDGINQIPVDDVSLLLISTTQAVITTALISELSKKNVKIVFTDEAREPISEIYGYYPANRTAQLLREQVNWDLQLQQILWTKLVANKIINQINVLNLLEHSTDELVTELEKLELNDLTNREAVVAHKYFPLLFESGFTRRDGSVINAALNYGYSILLSAVNQEIVANGYVTYLGIHHDSEENQFNLASDLMEPFRPVVDCWVANQKFNQLTPDIKYGLVELLSLELKYNGKKMILRNAITDHVRNCLKYLAGKANSFTIEMELSDEVPNNAINDNV
>Pal_ATCC23263
MSWRTIVITSNAKLDYQMGYLVVRSQKTTKILLSEIGTLVVESTAVSMTAYLLSELTKHKVNVIFCDEKRNPSSTLQAFYGCHDTSEKIRKQIKWTDYIKSAVWTEIVTEKIRKQAALLNALEKPEAKILKGYVGQVTLKDATNREGHAAKVYFNALFGKKFTRSLECSINAALNYGYTLILSAVCREIVSNGYMTQIGLWHDNMFNPYNLGSDLMEPFRPLVDHEVYNMQPQQFEKNEKHKMLDLLNHTVQIDRRDVFLGNAIKIYVKSVFDAINDKDIALIRFYKDELSFYARDHFI
>Pan_CAG:621
MSWRTVVIKSRSKLDYKMNYMVIRTVEDTKKVFLDEIHTLIVESTAVSITAALLNELTKSKVKIIFCDEKRNPSSELISYYGSHDTSAKYRNQISWNQSIKEEVWTEIVREKIKNQAKLLKELGHEECKMLEEYYNQVELFDTTNREGHAAKVYFKAIFGKNFSRSDEVPINSALNYGYAILLSTINREIVSMGYMTQFGLFHDNMFNQFNLSCDLMEPFRIYVDKKIIEMDIKEFTSIEKLNIIEAMNDMIEIDGQNMYFNNALKIYCRSVFDALNNNDVLDIKFWRYEL
>Pan_DSM14505
MSWRTVILAKEAKLTLRMGHLIVSGETVNRVPLEEISFLLIENPNIQLTGHLINALSHHHIVTLICDANMKPSSVVNSVYGHHRQSRIIAQQATWTEERKGMLWQEITKQKIENQRQLLIHLKKEGIDELSMFRDQVEVFDTTNREGHAAKVYFNRLYGQDFTRSIDEPRNWALNYGYVVIHSLIARQIVSRGYLTELGIFHANEFNQMNLASDFVEVFRPLVDYIVHEHITDTFGKDEKRKVLKMLEYKVQIRNSKQFLQAAVQVYLDSCLQYLNDGHKEKLLFPILDFPKAR
>Pdu_ATCCBAA-1640
MTWRVVVIDNRAKLELKLSHLVVRQDGNKVQKIYLKDISHIIVNTTEASITFALLNEIVKNKIKLIFCDETRNPTAEVSPLYSSYNTSEKIRLQIKWDEYTKGEVWQQIVKQKIKNQRNLLEAAGKPEYALLEKYIEEVELKDATNREGHAAKVYFNALFGKSFSRSDDSNINAALNYGYAILLASINRQVVSNGYLTQIGIFHDNMFNQFNFSSDLIEPWRVLVDNTVYIDDIKIFGKEQKIELINLINEFVTIDNKYCRINQALEIYIRSVFDALNNRDISLLRFPSYEL
>Plo_NGRI0510Q
MIVQTNDGINQIPVDDVSLLLISTTQAVITTALISELSKKNVKIVFTDEAREPISEIYGYYPANRTAQLLREQVNWDLQLQQILWTKLVANKIINQINVLNLLEHSTDELVTELEKLELNDLTNREAVVAHKYFPLLFESGFTRRDGSVINAALNYGYSILLSAVNQEIVANGYVTYLGIHHDSEENQFNLASDLMEPFRPVVDCWVANQKFNQLTPDIKYGLVELLSLELKYNGKKMILRNVITDHVRNCLKYLAGKANSFTIEMELSDEVPNNAINDNV
>Rla_ATCC29176
MSWRTIVITKRAKLDLQLGFMVVRGEHTTKVALNEIAVVLIESTAVSLTTSLLAELTKRKVKVIFCDEKRNPSSELVSYYGSHDTSNKIRKQIAWRQNTKEAVWTEIVSEKIRKQKELLELLGKEEAELLSSYLQQIAWNDETNREGHAAKVYFNALFGLDFTRTEDNLINAALNYGYSIILSSFTREIVANGYITQLGLFHDNMFNQFNLASDLMEPFRPLVDKCVLGMKLEQFEHEEKMWLVDILNQEVQIDGKIQYVSNAIKIYCKSVFDALNEDDSALVRFYKIEL
>Rsp_CAG:197
MSWRTVVISNSAKLDYQMGYLIVRNQDVVKIHISEISILMIETTSVSLTAVLLCELTKKKIKVIFCDEKRNPASELVPYYGSHDTSMKVRKQIAWSEDIKTSVWTEIVTEKIRKQAENLERWDKPEAQMLYEYITQIEFGDATNREGHAAKVYFNALFGLDFTRTAENSINAALNYGYSLLLSTCARETALNGYITQIGLFHDNIFNQFNLASDLMEPFRPIVDNLVKNMMPEKFEHDEKIEVLRLLQKEVIIAGRKECVNNAMKIYCRSIFDALNDDDISLIKFYKDEL
>Sag_09mas018884
MAGWRTVVVNTHSKLSYKNNHLIFKDSYQTEMIHLSEIDILIMETTDIVLSTMLIKRLVDENILVIFCDDKRLPTAMLMPYYARHDSSLQLSRQMSWIEDVKADVWTSIIAQKILNQSFYLGECSFFEKSQSIMNLYHDLEPFDPSNREGHAARIYFNTLFGNDFSREQDNPINAGLDYGYSLLLSMFAREVVKCGCMTQFGLKHANQFNQFNLASDIMEPFRPIVDRIIYENRQSDFVKMKRELFSMFSETYSYNGKEMYLSNIVSDYTKKVIKSLNSDGNGIPEFRI
>Sag_2603V/R_1
MAGWRTVVVNTHSKLSYKNNHLIFKDSYQTEMIHLSEIDILIMETTDIVLSTMLIKRLVDENILVIFCDDKRLPTAMLMPYYARHDSSLQLSRQMSWIEDVKADVWTSIIAQKILNQSFYLGECSFFEKSQSIMNLYHDLEPFDPSNREGHAARIYFNTLFGNDFSREQDNPINAGLDYGYSLLLSMFAREVVKCGCMTQFGLKHANQFNQFNLASDIMEPFRPIVDRIIYENRQSDFVKMKRELFSMFSETYSYNGKEMYLSNIVSDYTKKVIKSLNSDGNGIPEFRI
>Sag_A909_1
MAGWRTVVVNTHSKLSYKNNHLIFKDSYQTEMIHLSEIDILIMETTDIVLSTMLIKRLVDENILVIFCDDKRLPTAMLMPYYARHDSSLQLSRQMSWIEDVKADVWTSIIAQKILNQSFYLGECSFFEKSQSIMNLYHDLEPFDPSNREGHAARIYFNTLFGNDFSREQDNPINAGLDYGYSLLLSMFAREVVKCGCMTQFGLKHANQFNQFNLASDIMEPFRPIVDRIIYENRQSDFVKMKRELFSMFSETYSYNGKEMYLSNIVSDYTKKVIKSLNSDGNGIPEFRI
>Sag_GD201008-001_1
MAGWRTVVVNTHSKLSYKNNHLIFKDSYQTEMIHLSEIDILIMETTDIVLSTMLIKRLVDENILVIFCDDKRLPTAMLMPYYARHDSSLQLSRQMSWIEDVKADVWTSIIAQKILNQSFYLGECSFFEKSQSIMNLYHDLEPFDPSNREGHAARIYFNTLFGNDFSREQDNPINAGLDYGYSLLLSMFAREVVKCGCMTQFGLKHANQFNQFNLASDIMEPFRPIVDRIIYENRQSDFVKMKRELFSMFSETYSYNGKEMYLSNIVSDYTKKVIKSLNSDGNGIPEFRI
>Sag_ILRI005
MAGWRTVVVNTHSKLSYKNNHLIFKDSYQTEMIHLSEIDILIMETTDIVLSTMLIKRLVDENILVIFCDDKRLPTAMLMPYYARHDSSLQLSRQMSWIEDVKADVWTSIIAQKILNQSFYLGECSFFEKSQSIMNLYHDSEPFDPSNREGHAARIYFNTLLGNDFSREHDNPINAGLDYGYSLLLSMFAREVVKCGCMTQFGLKHANQFNQFNLASDIMEPFRPIVDRIIYENRQSDFVKMKRELFSMFSGTYNYNGKEMYLSNIVSDYTKKVIKSLNSDGNGIPEFRI
>Sag_NEM316_1
MAGWRTVVVNTHSKLSYKNNHLIFKDSYQTEMIHLSEIDILIMETTDIVLSTMLIKRLVDENILVIFCDDKRLPTAMLMPYYARHDSSLQLSRQMSWIEDVKADVWTSIIAQKILNQSFYLGECSFFEKSQSIMNLYHDLESFDPSNREGHAARIYFNTLFGNDFSREQDNPINAGLDYGYSLILSMFAREVVKCGCMTQFGLKHANQFNQFNLASDIMEPFRPIVDRIIYENRQSDFVKMKRELFSMFSETYSYNGKEMYLSNIVSDYTKKVIKSLNSDGNGIPEFRI
>Sag_SA20-06_1
MAGWRTVVVNTHSKLSYKNNHLIFKDSYQTEMIHLSEIDILIMETTDIVLSTMLIKRLGDENILVIFCDDKRLPTAMLMPYYARHDSSLQLSRQMSWIEDVKADVWTSIIAQKILNQSFYLGECSFFEKSQSIMNLYHDLESFDPSNREGHAARIYFNTLFGNDFSREQDNPINAGLDYGYSLILSMFAREVVKCGCMTQFGLKHANQFNQFNLASDIMEPFRPIVDRIIYENRQSDFVKMKRELFTMFSETYNYNGKEMYLSNIVSDYTKKVIKSLNSDGNGIPEFRI
>San_C1051_4
MTWRIVHICQSEKMRLKLDNLLIKKMGEEYTIPLSDISIIVAEGGDTVVTLRLLSALSKYNIALIVCDNEHLPTGIYHSQNGHFRAYKRLQEQLLWSQEQKDKLWQLVIYFKINNQQDVLAMFEKNLDCIQLLADYKDHIELGDKTNREGHAAKVYFNELFGKKFIRVTQRESDVINAGLNYGYAIMRAQMARIVAGYGLNALIGIFHKNEYNQFNLVDDLMEPFRQIIDVWVYEHLRDEEYLKYEFRLALTNLLNAKIKYGKETCSVTVAMDKYVKGFIKCIADKDTTKFYCPIVSSLEWSM
>Sdy_AC-2713_2
MAGWRTVVVNTHSKLSYKNNHLIFKDAYKTELIHLSEIDILLLETTDIVLSTMLVKRLVDENVLVIFCDNKRLPTAMLMPFYGRHDSSLQLGKQMSWSEEVKSEVWTTIIAQKILNQSCYLGACSYFEKSQSIMDLYHGLELFDPSNREGHAARIYFNTLFGNDFSREQDNVINAGLDYGYTLLLSMFAREVVVSGCMTQFGLKHANQFNQFNFASDIMEPFRPLVDKIIFENRNQPFPKIKRELFTLFSDTFLYNGKEMYLTNIVSDYTKKVVKALNNEGKGVPEFRI
>Sdy_ATCC12394_2
MAGWRTVVVNTHSKLSYKNNHLIFKDAYKTELIHLSEIDILLLETTDIVLSTMLVKRLVDENVLVIFCDNKRLPTAMLMPFYGRHDSSLQLGKQMSWSEEVKSEVWTTIIAQKILNQSCYLGVCSYFEKSQSIMDLYHGLELFDPSNREGHAARIYFNTLFGNDFSREQDNVINAGLDYGYTLLLSMFAREVVVSGCMTQFGLKHANQFNQFNFASDIMEPFRPLVDKIIFENRNQPFPKIKRELFTLFSDTFLYNGKEMYLTNIVSDYTKKVVKALNNEGKGVPEFRI
>Sdy_GGS124_2
MAGWRTVVVNTHSKLSYKNNHLIFKDAYKTELIHLSEIDILLLETTDIVLSTMLVKRLVDENVLVIFCDNKRLPTAMLMPFYGRHDSSLQLGKQMSWSEEVKSEVWTTIIAQKILNQSCYLGVCSYFEKSQSIMDLYHGLELFDPSNREGHAARIYFNTLFGNDFSREQDNVINAGLDYGYTLLLSMFAREVVVSGCMTQFGLKHANQFNQFNFASDIMEPFRPLVDKIIFENRNQPFPKIKRELFTLFSDTFLYNGKEMYLTNIVSDYTKKVVKALNNEGKGVPEFRI
>Sdy_RE378_2
MAGWRTVVVNTHSKLSYKNNHLIFKDAYKTELIHLSEIDILLLETTDIVLSTMLVKRLVDENVLVIFCDDKRLPTAMLMPFYGRHDSSLQLGKQMSWSEEVKSEVWTTIIAQKILNQSCYLGACSYFEKSQSIMDLYHGLELFDPSNREGHAARIYFNTLFGNDFSREQDNAINAGLDYGYTLLLSMFAREVVVSGCMTQFGLKHANQFNQFNFASDIMEPFRPLVDKIIFENRNQPFPKIKRELFTLFSDTFLYNGKEMYLTNIVSDYTKKVVKALNNEGKGVPEFRI
>Seq_MGCS10565_4
MAGWRTVVVNTHSKLSYKNNHFIFKDAYKTELIHLSEIDILLLETTDIVLSTMLIKRLVDNNSLVIFCDDKRLPTAMLMPYYARHDSSLQLSRQMAWSEELKADVWTQIIAQKMLNQSCYLGQCSYFEKSQAIMNLYHDLKSFDPSNREGHSARIYFNALFGNQFSREQDCDINAGLDYGYTLLLSIFAREVVICGCMTQFGLKHSNQFNQFNFASDLMEPFRPIIDRIVYDNRHKTFVQIKRQLLSIFSETYPYNGKEMYLSNIVSDYTKKVIKALNNEGEGVPEFRI
>Sga_ATCC43143_1
MTWRVVHVNQSEKMRLKLDNIVIKKLGEEYTIPLSDISIIVAEGGDTVVTLRLLSALSKYNIALIVCDNQHLPTGIYHAPNGHSRAYKRLQKQLEWSQEQKDKLWQIVTYFKINNQQDVLSIFERDIDAIQLLADYKDNIELGDKTNREGHAAKVYFNELFGKQFTRVTQQEADVINAGLNYGYAIFRAQMARIIEGYGLNPLVGIFHRNEYNQFNLVDDLMEPFRQIVDVWVYQNLRDKEYLKYEYRLNLTNLLNAKIKYGNENCTVTGAMDKYVQGFIKCIDKKDTSKFFCPVVSSLELES
>Sga_ATCC43143_2
MGWRTVIVNEHSKLSYKNNHLIFKDAYHTEMIHLEEIDILLLETTNIVLTTMLIERLVERNILIIFCDEKRLPTAMLTPYYGRHDSSLQLTNQIAWDDDVKCDVWTTIIAQKILNQSMYLGECSFFEKSQSIMELYHGLEPFDPSNREGHSARIYFNTLFGNDFSREQDNDINAGLDYGYTLLLSMFARELVVCGCMTQFGLKHANQFNQFNLASDIMEPFRPIVDRIVYENRNASFVKIKRELFTMFDETYSYNHKEMFLNNIVSDYTKKVVKALNHGGKGVPEFRI
>Sga_ATCCBAA-2069_1
MGWRTVIVNEHSKLSYKNNHLIFKDAYHTEMIHLEEIDILLLETTNIVLTTMLIERLVERNILIIFCDEKRLPTAMLTPYYGRHDSSLQLTNQIAWDDDVKCDVWTTIIAQKILNQSMYLGECSFFEKSQSIMELYHGLEPFDPSNREGHSARIYFNTLFGNDFSREQDNDINAGLDYGYTLLLSMFARELVVCGCMTQFGLKHANQFNQFNLASDIMEPFRPIVDRIVYENRNASFVKIKRELFTMFDETYSYNNKEMFLNNIVSDYTKKVVKALNHGGKGVPEFRI
>Sga_ATCCBAA-2069_2
MGWRTVIVNEHSKLSYKNNHLIFKDAYHTEMIHLEEIDILLLETTNIVLTTMLIERLVERNILIIFCDEKRLPTAMLTPYYGRHDSSLQLTNQIAWDDDVKCDVWTTIIAQKILNQSMYLGECSFFEKSQSIMELYHGLEPFDPSNREGHSARIYFNTLFGNDFSREQDNDINAGLDYGYTLLLSMFARELVVCGCMTQFGLKHANQFNQFNLASDIMEPFRPIVDRIVYENRNASFVKIKRELFTMFDETYSYNNKEMFLNNIVSDYTKKVVKALNHGGKGVPEFRI
>Sga_UCN34_1
MTWRVVHVNQSEKMRLKLDNIVIKKLGEEYTIPLSDISIIVAEGGDTVVTLRLLSALSKYNIALIVCDNQHLPTGIYHAPNGHSRAYKRLQKQLEWSQEQKDKLWQIVTYFKINNQQDVLSIFERDIDAIQLLADYKDNIELGDKTNREGHAAKVYFNELFGKQFTRVTQQEADVINAGLNYGYAIFRAQMARIIEGYGLNPLVGIFHRNEYNQFNLVDDLMEPFRQIVDVWVYQNLRDKEYLKYEYRLNLTNLLNAKIKYGNENCTVTGAMDKYVQGFIKCIDKKDTSKFFCPVVSSLELES
>Sga_UCN34_2
MGWRTVIVNEYSKLSYKNNHLIFKDAYHTEMIHLEEIDILLLETTNIVLTTMLIERLVERNILIIFCDEKRLPTAMLTPYYGRHDSSLQLTNQIAWDDDVKCDVWTTIIAQKILNQSMYLGECSFFEKSQSIMELYHGLEPFDPSNREGHSARIYFNTLFGNDFSREQDNDINAGLDYGYTLLLSMFARELVVCGCMTQFGLKHANQFNQFNLASDIMEPFRPIVDRIVYENRNASFVKIKRELFTMFDETYSYNHKEMFLNNIVSDYTKKVVKALNHGGKGVPEFRI
>Sgo_CH1_2
MTWRIVHVCQSEKMQLKLDNLLIKKMGEDYVIPLSDISIIVAEGGETVVTLRLLSALSKYNIALIVCDNEHLPTGIYHSQNGHFRAYKKLQEQLFWTQEQKDKLWQIVTYFKINNQQDVLSMFEKSIDCIQLLADYKDHIEYGDKTNREGHAAKVYFNELFGKKFVRLTQQETDVINAGLNYGYAIMRAQMARIVSGYGLNPLIGIFHKNEYNQFNLVDDLMEPFRQIIDVWVYQNLRDEEYLKYEFRLALTDTLNAKIRYGKETCSVTVAMDKYVKGFLKCISDKDTSKFYCPMVSSVEWSERNEV
>Sin_B196_1
MTWRIVHICQSEKMRLKLDNLLIKKMGEEYTIPLSDISIIVAEGGDTVVTLRLLSALSKYNIALIVCDNEHLPTGIYHSQNGHFRAYKRLQEQLLWSQEQKDKLWQLVTYFKINNQQDVLAMFEKNLDCIQLLADYKDHIELGDKTNREGHAAKVYFNELFGKKFVRVTQRESDVINAGLNYGYAIMRAQMARIVAGYGLNALIGIFHKNEYNQFNLVDDLMEPFRQIIDVWVYEHLIDEEYLKYEFRLALTNLLNAKIKYGKETCSVTVAMDKYVKGFIKCIADKDTTKFYCPIVSSLEWSM
>Sin_CJ18_1
MGWRTVIVNEHSKLSYKNNHLIFKDAYHTEMIHLEEIDILLLETTNIILTTMLIERLVDRNILIIFCDEKRLPTAMLTPYYGRHDSSLQLTNQIAWDDEVKCDVWTNIIAQKILNQSIYLGECSYFEKSQSIMDLYHGLEPFDPSNREGHSARIYFNTLFGNDFSREQDNDINAGLDYGYTLLLSMFARELVVCGCMTQFGLKHSNQFNQFNLASDIMEPFRPIVDRIVYENCNSSFVKIKRELFTMFDETYLYNNKEMYLNNIVSDYTKKVVKALNHNGKGVPEFRI
>Slu_033_1
MGWRTVIVNEHSKLSYKNNHLIFKDAYHTEMIHLEEIDILLLETTNIILTTMLIERLVDRNILIIFCDEKRLPTAMLTPYYGRHDSSLQLTNQIAWDDEVKCDVWTNIIAQKILNQSMYLGECSYFEKSQSIMDLYHGLEPFDPSNREGHSARIYFNTLFGNDFSREQDNDINAGLDYGYTLLLSMFARELVVCGCMTQFGLKHSNQFNQFNLASDIMEPFRPIVDRIVYENRNASFVKIKRELFTMFDETYSYNNKEMYLNNIVSDYTKKVVKALNHNGKGVPEFRI
>Slu_033_2
MGWRTVIVNEHSKLSYKNNHLIFKDAYHTEMIHLEEIDILLLETTNIILTTMLIERLVDRNILIIFCDEKRLPTAMLTPYYGRHDSSLQLTNQIAWDDEVKCDVWTNIIAQKILNQSMYLGECSYFEKSQSIMDLYHGLEPFDPSNREGHSARIYFNTLFGNDFSREQDNDINAGLDYGYTLLLSMFARELVVCGCMTQFGLKHSNQFNQFNLASDIMEPFRPIVDRIVYENRNASFVKIKRELFTMFDETYSYNNKEMYLNNIVSDYTKKVVKALNHNGKGVPEFRI
>Sma_ACA-DC198_1
MTWRVVHVNQSEKMRLKLDNIVIKKLGEEYTIPLSDISIIVAEGGDTVVTLRLLSALSKYNIALIVCDNQHLPTGIYHAPNGHSRAYKRLQKQLEWSQEQKDKLWQIVTYFKINNQQDVLSIFERDIDAIQLLADYKDNIELGDKTNREGHAAKVYFNELFGKQFTRVTQQEADVINAGLNYGYAIFRAQMARIIEGYGLNPLVGIFHRNEYNQFNLVDDLMEPFRQIVDVWVYQNLRDKEYLKYEYRLNLTNLLNAKIKYGNENCTVTGAMDKYVQGFIKCIDKKDTSKFFCPVVSSLELES
>Smo_F0204
MGWRTVIISNTAKLDYKMDYLVVRSSNQVSRVHLSEISLIIVETPSVSLTAYLLCELAANKIGIIFCDEKRYPNGQYIPFYGSHDTSEKIRKQYNWNLNSKMIIWKEVVIRKIAGQMGVLNRYNHVKSGEKLKQYSYDVEIGDTTNREGHAAKVYFNSLFGKDFSRDDKDNIINAQLNYGYSILLSAVCREIVKNGYITQIGIHHDNIFNSYNLACDLMEPLRPFIDLLILKLEHIVLSADIKQSILTFLNRKVSIMGREQYMLNAIEIYVKSILDAISSENPSLIKFVEYEFTCYESDSVL
>Smu_GS-5_1
MGWRTVVVNTHSKLSYKNNHLIFKDTYQTEMIHLSEIDILLLETTDIVLSTMLVKRLVDENILLIFCDDKRLPTAMLMPYYARHDSSLQLNNQISWAEEVKCDVWTTIIAQKILNQSCYLGECSYFEKSQSIMDLYHDLEPFDPSNREGHSARIYFNTLFGNDFSREQDNDINAGLDYGYTLLLSMFAREVVVSGCMTQFGLKHANQFNQFNFASDIMEPFRPIVDRIVYENRNNSFIKIKRELFSMFSDTYLYNNKEMYLTNIVSDYTKKVIKALNNDGKGVPEFRV
>Smu_LJ23_2
MGWRTVVVNTHSKLSYKNNHLIFKDTYQTEMIHLSEIDILLLETTDIVLSTMLVKRLVDENILLIFCDDKRLPTAMLMPYYARHDSSLQLNNQISWTEEVKCDVWTTIIAQKILNQSCYLGECSYFEKSQSIMDLYHDLETFDPSNREGHSARIYFNTLFGNDFSREQDNDINAGLDYGYTLLLSMFAREVVVSGCMTQFGLKHANQFNQFNFASDIMEPFRPIVDRIVYENRNNSFIKIKRELFSMFSDTYLYNNKEMYLTNIVSDYTKKVIKALNNDGKGVPEFRI
>Smu_NN2025_2
MGWRTVVVNTHSKLSYKNNHLIFKDTYQTEMIHLSEIDILLLETTDIVLSTMLVKRLVDENILIIFCDDKRLPTAMLMPYYARHDSSLQLNNQISWAEEVKCDVWTTIIAQKILNQSCYLGECSYFEKSQSIMDLYHDLEPFDPSNREGHSARIYFNTLFGNDFSREQDNDINAGLDYGYTLLLSMFAREVVVSGCMTQFGLKHANQFNQFNFASDIMEPFRPIVDRIVYENRNNSFIKIKRELFSMFSDTYLYNNKEMYLTNIVSDYTKKVIKALNNDGKGVPEFRI
>Smu_UA159_1
MGWRTVVVNTHSKLSYKNNHLIFKDAYQTEMIHLSEIDILLLETTDIVLSTMLIKRLVDENILVIFCDDKRLPTAMLMPYYARHDSSLQLSHQISWTEEVKCDVWTTIIAQKILNQSCYLGECFYFEKSQSIMDLYHDLEPFDPSNREGHSARIYFNTLFGNVFSREQDNDINAGLDYGYTLLLSMFAREVVVSGCMTQFGLKHANQFNQFNFASDIMEPFRPIVDRIVYENRNNSFIKIKRELFSMFSDTYLYNNKEMYLTNIVSDYTKKVIKALNNDGKGVPEFRI
>Spa_ATCC43144_1
MTWRVVHVNQSEKMRLKLDNIVIKKLGEEYTIPLSDISIIVAEGGDTVVTLRLLSALSKYNIALIVCDNQHLPTGIYHAPNGHSRAYKRLQKQLEWSQEQKDKLWQIVTYFKINNQQDVLSIFERDIDAIQLLADYKDNIELGDKTNREGHAAKVYFNELFGKQFTRVTQQEADVINAGLNYGYAIFRAQMARIIEGYGLNPLVGIFHRNEYNQFNLVDDLMEPFRQIVDVWVYQNLRDKEYLKYEYRLNLTNLLNAKIKYGNENCTVTGAMDKYVQGFIKCIDKKDTSKFFCPVVSSLELES
>Spa_F0449
MTWRIVHVCQSEKMQLKLDNLLIKKMGEDYVIPLSDISIIVAEGGETVVTLRLLSALSKYNIALIVCDNEHLPTGIYHSQNGHFRAYKKLQEQLLWTQEQKDKLWQIVTYFKINNQQDVLSMFEKNIDCIQLLADYKDHIEFGDKTNREGHAAKVYFNELFGKKFVRLTQQETDVINAGLNYGYAIMRAQMARIIAGYGLNPLIGIFHKNEYNQFNLVDDLMEPFRQIIDVWVYQNLLDEEYLKYEFRLALTDTLNAKIRYGKETCSVTVAMDKYVKGFLKCISDKDTSKFYCPIVSSVEWS
>Sps_ED99
MSFRTVIITKESKLSLRMNQLIVKSENLSRIPLNEILCLVIEHPNVSMTGHLMNALSDQKIVTILCNTKHLPNTLLLPLYGHHRQARLIQNQMNWKNERKGQLWQLLVKHKILNQKQVIQECFKERDSELFDAFANNVELDDSTNREGHAAKVYFNIVLDPGYARGDDTAQNAAMDYGYQVLLAIVARTIVSKGYLTELGIKHHNEFNIYNLASDFMEIFRPLIDYLVLKNVEQQFETEQKRAILDILNRKLKIDNKKYYFLNAVEIYVDSLFKYLSNGNREVIKIPTWTY
>Sps_LQ940-04
MGWRTLVVNSHSKLSYKNNHLIFKDTSRTELIHLSEIDVLLLETTDIVLTTMLIKRLVDENVLVIFCDDKRLPTAVLTPFYGRHDSSLQLSKQISWSNDLKAQVWTQIIAQKILNQSLFLGACGYYEKSQSIIELYNGLEVFDPSNREGHSARIYFNTLFGRDFSRHQDNVINAGLDYGYTLLLSLFARELVMTGCMTQFGLKHSNQFNHFNFASDIMEPFRPIVDQIVYENRSLSFVQMKRQLFAIFSNTYSYYHKEMYLSNIVSDYTKKVVKALNNGGEGVPKFRI
>Spy_A20_1
MAGWRTVVVNTHSKLSYKNNHLIFKDAYKTELIHLSEIDILLLETTDIVLSTMLVKRLVDENVLVIFCDDKRLPTAMLMPFYGRHDSSLQLGKQMSWSETVKSQVWTTIIAQKILNQSCYLGACSYFEKSQSIMDLYHGLENFDPSNREGHAARIYFNTLFGNDFSRDLEHPINAGLDYGYTLLLSMFAREVVVSGCMTQFGLKHANQFNQFNFASDIMEPFRPLVDKIVYENRNQPFPKIKRELFTLFSDTFSYNGKEMYLTNIISDYTKKVVKALNNEGKGVPEFRI
>Spy_M1GAS_1
MAGWRTVVVNTHSKLSYKNNHLIFKDAYKTELIHLSEIDILLLETTDIVLSTMLVKRLVDENVLVIFCDDKRLPTAMLMPFYGRHDSSLQLGKQMSWSETVKSQVWTTIIAQKILNQSCYLGACSYFEKSQSIMDLYHGLENFDPSNREGHAARIYFNTLFGNDFSRDLEHPINAGLDYGYTLLLSMFAREVVVSGCMTQFGLKHANQFNQFNFASDIMEPFRPLVDKIVYENRNQPFPKIKRELFTLFSDTFSYNGKEMYLTNIISDYTKKVVKALNNEGKGVPEFRI
>Spy_MGAS10270_1
MAGWRTVVVNTHSKLSYKNNHLIFKDAYKTELIHLSEIDILLLETTDIVLSTMLVKRLVDENVLVIFCDDKRLPTAMLMPFYGRHDSSLQLGKQMSWSETVKSQVWTTIIAQKILNQSCYLGACSYFEKSQSIMDLYHGLENFDPSNREGHAARIYFNTLFGNDFSRDLEHPINAGLDYGYTLLLSMFAREVVVSGCMTQFGLKHANQFNQFNFASDIMEPFRPLVDKIVYENRNQPFPKIKRELFTLFSDTFSYNGKEMYLTNIISDYTKKVVKALNNEGKGVPEFRI
>Spy_MGAS15252_1
MAGWRTVVVNTHSKLSYKNNHLIFKDAYKTELIHLSEIDILLLETTDIVLSTMLVKRLVDENVLVIFCDDKRLPTAMLMPFYGRHDSSLQLGKQMSWSETVKSQVWTTIIAQKILNQSCYLGACSYFEKSQSIMDLYHGLENFDPSNREGHAARIYFNTLFGNDFSRDLEHPTNAGLDYGYTLLLSMFAREVVVSGCMTQFGLKHANQFNQFNFASDIMEPFRPLVDKIVYENRNQPFPKIKRELFTLFSDTFSYNGKEMYLTNIISDYTKKVVKALNNEGKGVPEFRI
>Spy_MGAS1882_1
MAGWRTVVVNTHSKLSYKNNHLIFKDAYKTELIHLSEIDILLLETTDIVLSTMLVKRLVDENVLVIFCDDKRLPTAMLMPFYGRHDSSLQLGKQMSWSETVKSQVWTTIIAQKILNQSCYLGACSYFEKSQSIMDLYHGLENFDPSNREGHAARIYFNTLFGNDFSRDLEHPTNAGLDYGYTLLLSMFAREVVVSGCMTQFGLKHANQFNQFNFASDIMEPFRPLVDKIVYENRNQPFPKIKRELFTLFSDTFSYNGKEMYLTNIISDYTKKVVKALNNEGKGVPEFRI
>Spy_MGAS5005_1
MAGWRTVVVNTHSKLSYKNNHLIFKDAYKTELIHLSEIDILLLETTDIVLSTMLVKRLVDENVLVIFCDDKRLPTAMLMPFYGRHDSSLQLGKQMSWSETVKSQVWTTIIAQKILNQSCYLGACSYFEKSQSIMDLYHGLENFDPSNREGHAARIYFNTLFGNDFSRDLEHPINAGLDYGYTLLLSMFAREVVVSGCMTQFGLKHANQFNQFNFASDIMEPFRPLVDKIVYENRNQPFPKIKRELFTLFSDTFSYNGKEMYLTNIISDYTKKVVKALNNEGKGVPEFRI
>Spy_MGAS6180_2
MAGWRTVVVNTHSKLSYKNNHLIFKDAYKTELIHLSEIDILLLETTDIVLSTMLVKRLVDENVLVIFCDDKRLPTAMLMPFYGRHDSSLQLGKQMSWSETVKSQVWTTIIAQKILNQSCYLGACSYFEKSQSIMDLYHGLENFDPSNREGHAARIYFNTLFGNDFSRDLEHPINAGLDYGYTLLLSMFAREVVVSGCMTQFGLKHANQFNQFNFASDIMEPFRPLVDKIVYENRNQPFPKIKRELFTLFSDTFSYNGKEMYLTNIISDYTKKVVKALNNEGKGVPEFRI
>Spy_NZ131_1
MAGWRTVVVNTHSKLSYKNNHLIFKDAYKTELIHLSEIDILLLETTDIVLSTMLVKRLVDENVLIIFCDDKRLPTAMLMPFYGRHDSSLQLGKQMSWSETVKSQVWTTIIAQKILNQSCYLGACSYFEKSQSIMDLYHGLENFDPSNREGHAARIYFNTLFGNDFSRDLEHPINAGLDYGYTLLLSMFAREVVVSGCMTQFGLKHANQFNQFNFASDIMEPFRPLVDKIVYENRNQPFPKIKRELFTLFSDPFSYNGKETYLTNIISDYTKKVVKALNNEGKGVPEFRI
>Ssa_JIM8777_3
MTWRVVHVSQSEKMRLKLDNLLVQKMGQEFTVPLSDISIIVAEGGDTVVTLRLLSALSKYNIALVVCDNDHLPTGIYHSQNGHFRAYKRLKEQMDWSQKQKDKAWQIVTYYKINNQEDVLAMFEKSLDNIRLLSDYKEQIEPGDRTNREGHAAKVYFNELFGKQFVRVTQQEADVINAGLNYGYAIMRAQMARIVAGYGLNGLLGIFHKNEYNQFNLVDDLMEPFRQIVDVWVYDNLRDQEFLKYEYRLGLTDLLNAKIKYGKETCSVTVAMDKYVKGFIKYISEKDSSKFHCPVVSSLEWRK
>Ssa_SK49
MGWRTVVVNTHSKLSYKNNHLIFKDASRTELIHLSEVDILLLETTDIVLSTMLIKRLVDENILVIFCDDKRLPTAYLMPYYGRHDSSLQLSRQITWNEETKAQVWTTIIAQKILNQAFYLGSCGFLEKSQSVIDLYHGLDLFDPSNREGHAARIYFNALFGNDFSREQDNDVNAALDYGYTLILSMFAREIVLSGCMTQFGLKHANQFNQFNLASDIMEPFRPIIDKIVYENQNSSFVKIKRELFTIFSDTFHYNGKDMYLSNIVSDYTKKVIQALNQPEKGVPEFRI
>Ssp_CAG:314
MSWRVVVVRGRCKLEYKLGYLVCRGEEVKKLFLNEISSLVVESTAVSLTAALLSELIKNKVNILFCDENHNPVSQLLPLYGRHDCSGVLRRQLNWKEEHKSAVWTAIVRMKIKKQMEFLSELCCPQSELLKSYVDGTELNDRTNREGHAAKVYFDALFGLSFKRGDKTFLNGALNYGYTILLSAFNREIAGLGFNTQLGLAHKSEFNQFNLSCDLVEPFRVIVDKAVFGKDNCQFTPDFKRYLCDILNREIKIDDKYFVVNDAIGIYAKSVFNALEDGDTSKIKEYEF
>Ssp_I-G2_3
MTWRIVHVCQSEKMQLKLDNLLIKKMGEDYIIPLSDISIIVAEGGETVVTLRLLSALSKYNIALIVCDNEHLPTGIYHSQNGHFRAYKKLQEQLLWTQEQKDKIWQIVTYFKINNQQDVLSMFEKNIDCIQLLADYKDHIEFGDKTNREGHAAKVYFNELFGKKFVRLTQQETDVINAGLNYGYAIMRAQMARIIAGYGLNPLIGIFHKNEYNQFNLVDDLMEPFRQIIDVWVYQNLRDEEYLKYEFRLALTDTLNAKIRYGKETCSVTVAMDKYVKGFLKCISDKDTSKFYCPIVSSVEWS
>Ssu_D9
MTWRIVHIHQSEKMRLKLDNLVIKKQGDEFTIPLSDISIIVAEGGDTVVTLRLLSALSKYNIALIVCDNHHLPTGIYHSQNGHFRAYKKLQAQLSWAPLQKDKLWQIIIYFKITNQQDVLAMQEKSLSTIQLLSDYREHIELGDRTNREGHAAKVYFNELFGKQFVRLTQQETDAVNAGLNYGYTIFRAQMARIIAGYGLNALIGIFHKNEYNQFNLADDLMEPFRQIVDVWVYMNLREADFLTYQHRLELTNLLNAKIRYGKENCSVTVAMDKFVKGFIRCIEDKDTNQFFCPVVSSLEMEKL
>Ssu_ST3_2
MTWRIVHIHQSEKMRLKLDNLVIKKQGDEFTIPLSDISIIVAEGGDTVVTLRLLSALSKYNIALIVCDNHHLPTGIYHSQNGHFRAYKKLQAQLSWAPLQKDKLWQIIIYFKITNQQDVLAMQEKSLSTIQLLSDYREHIELGDRTNREGHAAKVYFNELFGKQFVRLTQQETDAVNAGLNYGYTIFRAQMARIIAGYGLNALIGIFHKNEYNQFNLADDLMEPFRQIVDVWVYMNLREADFLTYQHRLELTNLLNAKIRYGKENCSVTVAMDKFVKGFIRCIEDKDTNQFFCPVVSSLEMEKL
>Ssu_YB51
MTWRIVHIHQSEKMRLKLDNLVIKKQGDEFTIPLSDISIIVAEGGDTVVTLRLLSALSKYNIALIVCDNHHLPTGIYHSQNGHFRAYKKLQAQLSWAPLQKDKLWQIIIYFKITNQQDVLAMQEKSLSTIQLLSDYREHIELGDRTNREGHAAKVYFNELFGKQFVRLTQQETDAVNAGLNYGYTIFRAQMARIIAGYGLNALIGIFHKNEYNQFNLADDLMEPFRQIVDVWVYMNLREADFLTYQHRLELTNLLNAKIRYGKENCSVTVAMDKFVKGFIRCIEDKDTNQFFCPVVSSLEMEKL
>Sth_CNRZ1066_1
MTWRVVHVSQSEKMRLKLDNLLVQKMGQEFTVPLSDISIIVAEGGDTVVTLRLLSALSKYNIALVVCDNEHLPTGIYHSQNGHFRAYKRLKEQLDWSQKQKEKAWQIVTYYKINNQEDVLAMFEKSLDNIRLLSDYKEQIEPGDRTNREGHAAKVYFNELFGKQFVRVTQQEADVINAGLNYGYAIMRAQMARIVAGYGLNGLLGIFHKNEYNQFNLVDDLMEPFRQIVDVWVYDNLRDQEFLKYEYRLGLTDLLNAKIKYGKETCSVTVAMDKYVKGFIKYISEKDSSKFHCPVVSSLEWRK
>Sth_DGCC7710_1
MTWRVVHVSQSEKLRLKLDNLLVQKMGQEFTVPLSDISIIVAEGGDTVVTLRLLSALSKYNIALVVCDNEHLPTGIYHSQNGHFRAYKRLKEQLDWSQKQKDKAWQIVTYYKINNQEDVLAMFEKSLDNIRLLSDYKEQIEPGDRTNREGHAAKVYFNELFGKQFVRVTQQEADVINAGLNYGYAIMRAQMARIVAGYGLNGLLGIFHKNEYNQFNLVDDLMEPFRQIVDVWVYDNLRDQEFLKYEYRLGLTDLLNAKIKYGKETCSVTVAMDKYVKGFIKYISEKDSSKFHCPVVSSLEWRK
>Sth_DGCC7710_2
MTWRVVHVSQSEKMRLKLDNLLVQKMGQEFTVPLSDISIIVAEGGDTVVTLRLLSALSKYNIALVVCDNEHLPTGIYHSQNGHFRAYKRLKEQLDWSQKQKDKAWQIVTYYKINNQEDVLAMFEKSLDNIRLLSDYKEQIEPGDRTNREGHAAKVYFNELFGKQFVRVTQQEADVINAGLNYGYAIMRAQMARIVAGYGLNGLLGIFHKNEYNQFNLVDDLMEPFRQIVDVWVYDNLRDQEFLKYEYRLGLTDLLNAKIKYGKETCSVTVAMDKYVKGFIKYISEKDSSKFHCPVVSSLEWRK
>Sth_JIM8232_1
MTWRVVHVSQSEKMRLKLDNLLVQKMGQEFTVPLSDISIIVAEGGDTVVTLRLLSALSKYNIALVVCDNEHLPTGIYHSQNGHFRAYKRLKEQLDWSQKQKDKAWQIVTYYKINNQEDVLAMFEKSLDNIRLLSDYKEQIEPGDRTNREGHAAKVYFNELFGKQFVRVTQKEADVINAGLNYGYAIMRAQMARIVAGYGLNGLLGIFHKNEYNQFNLVDDLMEPFRQIVDVWVYDNLRDQEFLKYEYRLGLTDLLNAKIKYGKETCSVTVAMDKYVKGFIKYISEKDSSKFHCPVVSSLEWRK
>Sth_LMD-9_2
MAGWRTVVVNIHSKLSYKNNHLIFRNSYKTEMIHLSEIDILLLETTDIVLTTMLVKRLVDENILVIFCDDKRLPTAFLTPYYARHDSSLQIARQIAWKENVKCEVWTAIIAQKILNQSYYLGECSFFEKSQSIMELYHGLERFDPSNREGHSARIYFNTLFGNDFTRESDNDINAALDYGYTLLLSMFAREVVVCGCMTQIGLKHANQFNQFNLASDIMEPFRPIIDRIVYQNRHNNFVKIKKELFSIFSETYLYNGKEMYLSNIVSDYTKKVIKALNQLGEEIPEFRI
>Sth_LMD-9_5
MTWRVVHVSQSEKMRLKLDNLLVQKMGQEFTVPLSDISIIVAEGGDTVVTLRLLSALSKYNIALVVCDNEHLPTGIYHSQNGHFRAYKRLKEQLDWSQKQKDKAWQIVTYYKINNQEDVLAMFEKSLDNIRLLSDYKEQIEPGDRTNREGHAAKVYFNELFGKQFVRVTQKEADVINAGLNYGYAIMRAQMARIVAGYGLNGLLGIFHKNEYNQFNLVDDLMEPFRQIVDVWVYDNLRDQEFLKYEYRLGLTDLLNAKIKYGKETCSVTVAMDKYVKGFIKYISEKDSSKFHCPVVSSLEWRK
>Sth_LMG18311_1
MAGWRTVVVNIHSKLSYKNNHLIFRNSYKTEMIHLSEIDILLLETTDIVLTTMLVKRLVDENILVIFCDDKRLPTAFLTPYYARHDSSLQIARQIAWKENVKCEVWTAIIAQKILNQSYYLGECSFFEKSQSIMELYHGLERFDPSNREGHSARIYFNTLFGNDFTRESDNDINAALDYGYTLLLSMFAREVVVCGCMTQIGLKHANQFNQFNLASDIMEPFRPIIDRIVYQNRHNNFVKIKKELFSIFSETYLYNGKEMYLSNIVSDYTKKVIKALNQLGEEIPEFRI
>Sth_MN-ZLW-002_1
MTWRVVHVSQSEKMRLKLDNLLVQKMGQEFTVPLSDISIIVAEGGDTVVTLRLLSALSKYNIALVVCDNEHLPTGIYHSQNGHFRAYKRLKEQLDWSQKQKDKAWQIVTYYKINNQEDVLAMFEKSLDNIRLLSDYKEQIEPGDRTNREGHAAKVYFNELFGKQFVRVTQKEADVINAGLNYGYAIMRAQMARIVAGYGLNGLLGIFHKNEYNQFNLVDDLMEPFRQIVDVWVYDNLRDQEFLKYEYRLGLTDLLNAKIKYGKETCSVTVAMDKYVKGFIKYISEKDSSKFHCPVVSSLEWRK
>Sth_MN-ZLW-002_3
MAGWRTVVVNIHSKLSYKNNHLIFRNSYKTEMIHLSEIDILLLETTDIVLTTMLVKRLVDENILVIFCDDKRLPTAFLTPYYARHDSSLQIARQIAWKENVKCEVWTAIIAQKILNQSYYLGECSFFEKSQSIMELYHGLERFDPSNREGHSARFYFNTLFGNDFTRESDNDINAALDYGYTLLLSMFAREVVVCGCMTQIGLKHANQFNQFNLASDIMEPFRPIIDRIVYQNRHNNFVKIKKELFSIFSETYLYNGKEMYLSNIVSDYTKKVIKALNQLGEEIPEFRI
>Sth_ND03_1
MTWRVVHVSQSEKMRLKLDNLLVQKMGQEFTVPLSDISIIVAEGGDTVVTLRLLSALSKYNIALVVCDNEHLPTGIYHSQNGHFRAYKRLKEQLDWSQKQKDKAWQIVTYYKINNQEDVLAMFEKSLDNIRLLSDYKEQIEPGDRTNREGHAAKVYFNELFGKQFVRVTQQEADVINAGLNYGYAIMRAQMARIVAGYGLNGLLGIFHKNEYNQFNLIDDLMEPFRQIVDVWVYDNLRDQEFLKYEYRLGLTDLLNAKIKYGKETCSVTVAMDKYVKGFIKYISEKDSSKFHCPVVSSLEWRK
>Sth_ND03_3
MAGWRTVVVNIHSKLSYKNNHLIFRNSYKTEMIHLSEIDILLLETTDIVLTTMLVKRLVDENILVIFCDDKRLPTAFLTPYYARHDSSLQIARQIAWKENVKCEVWTAIIAQKILNQSYYLGECSFFEKSQSIMELYHGLERFDPSNREGHSARIYFNTLFGNDFTRESDNDINAALDYGYTLLLSMFAREVVVCGCMTQIGLKHANQFNQFNLASDIMEPFRPIIDRIVYQNRHNNFVKIKKELFSIFSETYLYNGKEMYLSNIVSDYTKKVIKALNQLGEEIPEFRI
>Tde_ATCC33521
MSWRTVVISNRAKLDLHLNHLVVRGEKTQKVFIEEISVLIIETTAVSITAALLNELIKQKVKVIFCDEKRNPASELIGYYGSHDTSEKIRLQIKWDKNIKQLVWTEVVTEKIRQQKYLLEKLNLPQASLLAEYITDIDINDKTNKEAHAAKAYFAALFGAGFSRSLDIPINAALNYGYSILLSAFNREIIANGYITQLGIFHDNMFNPFNLGSDLMEPFRPLVDAEVFKLNPQKFEHEEKLKIVSVINKKVLINNKEHYLNKAIEIFVHSIFDALNEKDISQINFYRNEL
>Tde_ATCC35405
MSWRTVVISNRAKLDLHLNHLVVRGEKTQKVFIEEISVLIIETTAVSITAALLNELIKQKVKVIFCDEKRNPASELIGYYGSHDTSEKIRLQIKWDKNIKQLVWTEVVTEKIRQQKYLLEKLNLPQASLLAEYITDIDINDKTNKEAHAAKAYFAALFGAGFSRSLDIPINAALNYGYSILLSAFNREIIANGYITQLGIFHDNMFNPFNLGSDLMEPFRPLVDAEVFKLNPQKFEHEEKLKIVSVINKKVLINNKEHYLNKAIEIFVHSIFDALNEKDISQINFYRNEL
>Tpu_OMZ758
MSWRTVVISNRAKLDLHLNHLVVRGEKTHKVFIEEISVLIIETTAVSITAALLNELIKQKVKIIFCDEKRNPASELIGYYGSHDTSEKIRLQIKWDKNIKQLVWTEVVTEKIRQQKYLLEKLNLPQANLLAEYIINIDINDKTNKEAHAAKVYFAALFGAGFSRSLDIPINAALNYGYSILLSAFNREITANGYITQLGIFHDNMFNPFNLGSDLMEPFRPLVDAEVFKLNPQKFEHEEKLRMVDVMNKKVFINNKEHYLNKAIEIFVHSIFDALNEKDISQIKFYRNEL
>Vat_ACS-134-V-Col7a
MSWRTVVISSRSKLDFKMNYMIIRKDFETTKIYIDEIYMLVIESTAVSLTAVLLNELIKKKVAIVFCDEKRNPASEVLPLHGSHNSSKRCREQADWSKDVQAYIWTEIVRRKIMNQAELLKYKELKEADLLYQYLDELTLNDETQREGHAAKVYFNALFGKSFSREQDNPVNAALNYGYAILLSTVNREILSLGYITQLGLNHCNQFNPYNLGSDLMEPLRGFIDEIVINLMPTEFNRDIKLSLIELLSKDVKINDTIQTFSAAVRIYCKSVFDALRVQAANEIRFIEYEL
>Vpa_ATCC17745
MSWRTVVISSRSKLDFKMNYMIIRKDFETTKIYIDEIYMLVIESTAVSLTAVLLNELIKKKVAIVFCDEKRNPASEVLPLHGSHNSSKRCREQADWSKDVQAYIWTEIVRRKIMNQAELLKYKELKEADLLYQYLDELTLNDETQREGHAAKVYFNALFGKSFSREQDNPVNAALNYGYAILLSTVNREILSLGYITQLGLNHCNQFNPYNLGSDLMEPLRGFIDEIVINLMPTEFNRDIKLSLIELLSKDVKINDTIQTFSAAVRIYCKSVFDALRVQAANEIRFIEYEL
>Vsp_6_1_27
MSWRTVVISSRSKLDFKMNYMIIRKDFETTKVYIDEIYMLIVESTAVSLTAVLLNELIKKKVAIVFCDEKRNPASELLPLHGSHNSSKRCFEQAEWSKELKASIWTEIVRRKIMNQAELLQHQELVEADLLYQYLDELTLNDETQREGHAAKVYFNALFGKSFSREQDNAINAALNYGYAILLSAVNREILSLGYITQLGLNHCNQFNPYNLGSDLMEPLRGFVDAVVIKSIPTEFNRDVKLSLIELLSEDVKINDTIQTFSAAIRIYCKSVFDALRNQDASEIRFIEYEL
>Vsp_780strF0422
MSWRTVVITKQSKLDFKMNYMIVRQGFDVKKVFIDEIYMVIIESTAVSLTAVLLNALVKAKVKIVFCDEKRNPSSEVMPLYGCHNTSKRCREQANWDDEIKGHIWSRIVAEKIHNQARVLEKNGHTNETNMLYGYIDGICFNDITQREGHAAKVYFNSLFGSTFTREQENPINAGLDYGYTIFLSAVNREIVRNGYITQLGINHRNQFNSYNLGSDLVEVLRVFVDNKIVDLAPKAFGKEEKLSLVSLLALDVKVEGTSFILKDAIGIYCKSVLDALTYKDPDLIRFITYEL
>Vsp_SK1
MGWRIIHITNVDQLSLQLDNLKVRKSDDELKIPLQDIFAIVIEDLTCKLTSRLMIELSKHNILVLLCNQQYLPECVIQPVTGHALQYRQMVKQLNWSEEDKHTLWQHIIKEKVKNQAEVMHRNHVEKHRVNKLLELAGRVEQSDKSNIEGQAARIYFNSFFDENYSRSNQNYIENAALNYGYAIAHSAIARTIVAKGLISGLGINHKGERNPHNLASDIIEPFRQIIDYFVIKHPPEGYLTKNYRIQLINLLHAKILINGKMQTFIRAIEITIDSFLEFFETGKPEKIKLPTLEKIALYEQS
>Wci_FBL5
MGWRTVVVKTHSKLSYKNNHLVFKDAYQTELIHLSEIDILLLETTDIVLSTMLIKRLVDENILVIFCDDKRYPTAYLMPYYARHDSSLQLSKQIAWPDEIKAEVWTNIIAQKIINQSMYLGECGFLEKSQSIIDLYHSLELFDPSNREGHAARIYFNTLFGNDFNRDQDNEINIALNYGYTLILTMFAREIVVSGCMTQFGLKHANQFNQFNFASDIMEPFRPIIDRIVYENRNSPFTKIKRELLTIFSDTFIYDGKEMYLSNIVSDYTKKVVKALNNEGKGVPEFRI
>Wha_FBL4
MGWRSIIITQHAKLSYSSRTMIVQTNDGINQIPIDDISLLLISTTQAVITTALISELSKKNVKIIFTDDTHKPISETYGYYPNHRSAGLLREQLNWEIGRSQVLWTKVVASKLINQINVLKLQNVKTSSLEDELNKLELNDITNGEAVIARKYFPLLFEDGFSRRNGSVINTALNYGYSILLSTINQEIVSNGYLTYIGIHHDNEENQFNLASDLMEPFRPIVDFWLANKKFNEFTPDVKYGLVELLSLEIKYNGKNTLLRNAITIHVRNCLKYLSNKEQNIKIEMELLDEVPNHAINDNV
