# Supplementary material for: Conserved DNA motifs in the type II-A CRISPR leader region
Source: PeerJ. 2017 Apr 4;5:e3161. doi: 10.7717/peerj.3161 (PMC5382924; doi:10.7717/peerj.3161)
Supplement: Supplemental Information 2 — Fasta files containing the sequences for all protein and DNA sequences used in this study. [file peerj-05-3161-s002.zip › FastaFiles/Csn2_All.fa]

>Ain_RyC-MR95
MKLLIPDYQINLTWKDYSVPTLIIENPHQFFEIINDLVLQIKEGNNGKAIYSDKDKPVPLEKAFEILIDYLSIDSVPKMLLTKIQKRMEFQATNGPLFENTQILLAQMEHLAEEIAMSLDLEIDCEKLTVGNLLKALGITINLDYNGLGEKIFVLMDLISRFEGDKIFILVNLRSYLSSEEIQLFVDTALAHDLKFLLIDNRRYPLFHQEKRVLIDNDLCVL
>Asp_D21
MKLLIPDYQINLTWKDYSVPTLIIENPHQFFEIINDLVLQIKEGNNGKAIYSDKDKPVPLEKAFEILIDYLSIDSVPKMLLTKIQKRMEFQATNGPLFENTQILLAQMEHLAEEIAMSLDLEIDCEKLTVGNLLKALGITINLDYNGLGEKIFVLMDLISRFEGDKIFILVNLRSYLSSEEIQLFVDTALAHDLKFLLIDNRRYPLFHQEKRVLIDNDLCVL
>Bbi_S17
MIDSLVAYPLDPVQLEMGLNVIGCASPKIFYELSAGLQEDADSVVLGVGEKTVLASKSIIYIGDCADEVDYNALFQKLAVKKIIEGFTPEQISRLLSLQAELKTIIQDEIWGQNLPLTIPCDLDLKAAIAMAKPRIDTSSLGSLYDKISTAVDTAGALAESRMLVTLHTTQYCDNDQLLYLHRTLLRYQLQLLDLECCSKKVMLTEGMSHYVDEDYVQFS
>Bca_FSLF6-1037
MNLEIFQLEHSLAFDDESVVILAIENQRFYREIIESFVQTLNDEPAPIEIQLYEAGERLVLAKELLLITDVFGFDFKQRTLVTKIYKQLEKRYHISKETDVIDQKIVELRSLITDQLTECAIELTVDDATSLATIFKMFNLRIDIEETTMFQRLLAIIDVIAELVLVRVLVLNNIRCYFNANELVEIYKYALYHQVKLLVIEPQYHQKALMYEKNVTYR
>Bfi_16/4
MKLTISKGNEKFVMNFNTITQLGGTNIPLKTYVLDSICKHFSSEKYKEYEETFINNVEIDGEVPGRKQWECYRISTFEDIITLIQMSKSSILGKCLKEYVGSFDCQNELLQIDGILINIFDRLNKSLLGSDIIQFQYSQEDLFSMIQQTSVRTVDDKNIHELEIPELFNVFLEVVSKHQELIPEKRLYVFENIDHILSKKEYTEIVSKCIELCKETNLWFIFLVPWMNIYSLTRKLLRILM
>Bpe_CAG:437
MKIEITEYEKSYTFDMQPVTQLCGQNVRKKSYILESLRRYFGTYKYAEVKNKWRDNVLIEGQQSGRKYFSVISVKQNTDIIQMIKCSKQSLMMEYIKKLMQKFDWQSHLRIISEEVDEMFRMINGDVGKLGDIELTYTMSEVWDMVQKSDVSGINDTDLLDKSDYELIIILLNLVDSITECNPKKTMVIFENIDYMVEQNEYVEILRRAEQISRKYDVHFVFSSSLEGYVYFNEELCQGISVFGDVDFQMPELEKICTFISNNYPYAKDISVEHMQNILSRIIQRIGMKDYLYSVEENVVCKMINQSLLLYDRMPEGKMLEMAFLQA
>Bsp_AC2005
MILSVKEGISKYTINYGPITQVCGQNIILKNYIVKSICKFFSTEKYADYEEKYLDNIEINGKLPGRKQWECAKFSIIEDYIMFLQIGKKSVLDKIIKAQLLEFESQKELYEIDNLLLNIFGRINKEIMADGNIELQYKQEELFSILTKADVKICDGRDIHELSQYELVNEVVNMIRKYQVKLPEKRMYVFENIDHVLTIEQYRNIVEKCEKISNESSAYFFFTSSMQGYLYYSNESIENVNVVNDEIFSFDGDEHLKKFINENYPISFSFSNNDLANILCSIIQYIGMNESAIPLESQIILKMINDSMGIKSKWLRAHKNPELEFMHS
>Bth_DSM20171
MNLEIFQLDNSLLFNDTSVIIVEVENIKFYRSLIESFHCISEFETPAIEMRLYENNEELNIANETVIITDILDFDFKQRVFITKIYKQLEKQYHNNKEIDLIADQLVELRQLIGIQLNDYDLPLQLNEEVKLSSLYKLFNVTIEVETESILDRLLLLIDLVAQLKIARIIILNNVRCYFVEQELLEVYKYALYKNIKLLLIEPIFKKGKLQYERKLQIDNDYIEFWQ
>Cgl_PW2
MRIVFSGLERPIDIEPGLPTVLQVENSSLFTRLCLSLRSGEEREAIEPYVIWRGEKEIATRDALMFIGDPMLLPWDDRALMGSISKRFEKELIEDEELRRTLEDAAVALSSQVASLGLSMYGDYSFAIEWDLKRFIKAFGFGAHPNPQETFLDNLIDFLSFVLDIQCSKVMVFVNLKTFLTEIELEKLYEHVFFSKTRVLLLENKADPNRHENEIKTTIDLDFIEK
>Cla_DSM_14151
MKWHCSVFDEISIVRNEVNFLLFQDAQQQFSVRQLLNKWLNNEQMEYPYFIFTIDQLDMPSTNLNTLVINSGELDFFKEKERVKQLQQFIKFEIENTEQLLQTYRQLRQQLELSFHQLTVSWQSYEIEFSLEDVTFEQIMRLATVHVSYENEEKLKVVDYRKFLLQISKRLNYNKRTSICFYHFPENELTRNEFFELLQQVDGEDCTIICITSNVSFLEAVPLRNIHLIKSTGARYDIEVLHDQIQLFADELRVTQMSISPEQLAKKLAIHDFFGDFTLLDERFREFLESEKY
>Cma_M35/04/3
MELYLRYRNEELYIEKQCIHYFLGPDQEGKNNFYQLFLRLAENKSLSLEEEAYFGESFPIFCVDEKEIKSKQALFLFLERKEDFLTQLESQKKGTLSFHYIKNYIESFVVQRYIEECRNTLLEIENIWMDDELSKDLQLQIHWDLNQEIMKHVDLCTHQNYPLYSLDSQSLVLLLLQMLETYLRQNNEYVVVILKNLTQFLSQEAMKECIEGLQHLAKKYPQLILFYFQEKEKIYPNDLEEILYIGVDHIQLPSFEIMKETILFHYPLEYTEEDSVLYAEIINTLLAIAIDEETENMLFYNTVKELLL
>Cmi_DSM15897
MKLRIMGFEEIDFNDQDNTILIIKNHKFYAHILSLLSSILYDKNKSTELLVIDGEKNITTNVLLITDLYKIDFNDKNLLKEIYSEISKSITSDEEKCMRYQELVDDLVAILENELEDYNLEFDYKNDLTIENYLKAVSLKISRKAEEKLYDRLMNYVELVTELVKKPVLVLYNCFDYLDDEELMELIKYKNYKHLHLLFIENKNREVDSIAFRKYIIDEDLCEDYDKIEEVQSD
>Csp_CAG:230
MKLKFNEFEIDILPFVQLCGMNCKKKEFIINSIEKHFSSGKYKDYEKEYQECFLVDGQILGRNYFKTYSIQNREDIIRYIQISKSSIMMQYFSNCLTEYNCAQDMSVIGEHLENIFQNINESFLENGSKVKLSFEENNIFNLIQNAKVESYDGQDIHLLNNLELLTEFLQLIEKNLLYQPGKILLIFKNIDHLLEWQEYQLFVDKVEKISNGFDISIICTLSIEGYVDIRKQFFEGIHIINDVVYQMPELERVKEFVQDHYPSGRIVSEKDVQNFCKKIMHKIGCDRYKLITRENVYLKLLNDSLVLRQKESENLDKMELDFIMD
>Csp_ZWU0011
MKEWHIDNQGYSHTLLLENLTFLKGDKQTWDFLLDDLQQYFSHKATPLKIYQDNTLLPRNDFSFIAFSPEEDFDSRVLQKVMKSQQKLFFNTLTFSPFYKALVDSWEELIEEVEFLNDQNSSASLIFSLLPFDRDWVAKNLVFSEKSYLNLSNFRKILFQLEMLETTIEGKRSIICIINPERFLTNAELSKFYDYLEKIHNGKHYLIITESSLAAATNIFYNGAIRNKLDCYNVKAKLMKDFPANWDDQQFSIACNWYISLVDKYRDKTVFLDLDTVDNLETFIYLYSLFILTSTPLIVDLARISSSLKKYFENLLIDTL
>Dlo_AGR2136
MKLVNPRLGLEVELSENQVLNITVESPVKFSEVVYHICRQAGGEEGEFILSDIEKELSMEKRTVVVNNPLTVNCEEKRILSQLYKNLSEKILEDHFEEFATVNQKVIQFMDKVTSSSEYNLTYDVDFQAAGLIKYCNVHMDSCYDSLTEKFINYLRTMKQICNVDIVFVLNLKQYFSTEDLREIYKHCFYTKMYLINLEGVKSDPIESDRYVIIDKDLCVLDLVY
>Edo_DSM3991
MIGIRIIKGSSFFEFGMNQCKLILGDHLEKLFAIQQCLYQFASSSSITEFETENNISLSVQMNESEVNKKKMQIFKIGDSFELQDELKMNTKSYLQAYCETLLNDETYYNSINTISILFQSLSQELNLNSDQFSIEFADMNVKQLIKLINVKLLQDDLYSSAYNLSYEDYYLYQLNVLLAIDASLYENQVFCILKLHTLTEKLYTKIRKFKNIRFLIFSVKCICKINIEDIYYIGLRNVVDFGNEDQIYDLFSTKKQTMEEIKNMIKDYFIKLSNGTKNDIVDLIMK
>Efa_1141733
MNLNFPLLEQPLPLEKATFLIVEDVTVFAKVVKWFYQYSESHELKLFNDKYKELKESDLLIITDVLGFDINSASTLKLIYADLERQLNEKVEVKSMIDKLTATISELIGYELLDHELDLEGDEITVLELFKALGIKIETRSDTIFEKLLELLQVYKYLSKKKLLVLINVCSYLTEEEISEVQDYISLYHMEVLFVEPRSIKGIKQFVLDKDYFLNLENMV
>Efa_D32_1
MRVNFSLLEEPIEIEKATFLTIKDVQTFAHLVKLIYQYDGENELKLFDAQQKGLKPTELFVVTDILGYDVNSAATLKLIYGDLEAQLNDKPEVKSMIEKLTGTISQLIGYELLEHEMDLEEDGITVQELFKALGIKIETTSDTIFEKVMEITQVHRYLSKKKLLIFINACTYLTEDEVQQVVEYISLNNVDVLFLEQRVVQNRFQYILDENFYLSYEKA
>Efa_OG1RF_1
MRVNFSLLEEPIEIEKATFLTIKDVQTFAHLVKLIYQYDGENELKLFDAQQKGLKPTELFVVTDILGYDVNSAATLKLIYGDLEAQLNDKPEVKSMIEKLTGTISQLIGYELLEHEMDLEEDGITVQELFKALGIKIETTSDTIFEKVMEITQVHRYLSKKKLLIFINACTYLTEDEVQQVVEYISLNNVDVLFLEQRVVQNRFQYILDENFYLSYEKA
>Efa_TX0012
MKQIRLEYQYQQFIEFSLEDYVFFYGGENQWRRKILRTLKRFAKQKALSDLEESVYGDNGIEIFLEEKKLKAKSIDFYFLEDNTSIFQQMNFIKGTLLHQELLYLQDDFDITNQMSNLNDQLLKLENLMNDKLNNYLTNIEPHFLEMNFQDILKYSLSLNYLENGQSLPLEMMDTGELLAEFIYLLQRSISRREQPVWLVITNPESFLETESIHYLFQQLKKLAQETKQLKFFIFSNRSLPLPYTEEDVEKTILLYDKYQQLPVFDVFRQSIERHYPDQLSWTNQQLIDAFYRVCHFVGDQYTKNYLLPKDMILLKLLKELLDDNSECVETSMEKLTVLEEQYFRERLLRKE
>Efa_TX0012_2
MKQIRLEYQYQQFIEFSLEDYVFFYGGENQWRRKILRTLKRFAKQKALSDLEESVYGDNGIEIFLEEKKLKAKSIDFYFLEDNTSIFQQMNFIKGTLLHQELLYLQDDFDITNQMSNLNDQLLKLENLMNDKLNNYLTNIEPHFLEMNFQDILKYSLSLNYLENGQSLPLEMMDTGELLAEFIYLLQRSISRREQPVWLVITNPESFLETESIHYLFQQLKKLAQETKQLKFFIFSNRSLPLPYTEEDVEKTILLYDKYQQLPVFDVFRQSIERHYPDQLSWTNQQLIDAFYRVCHFVGDQYTKNYLLPKDMILLKLLKELLDDNSECVETSMEKLTVLEEQYFRERLLRKE
>Ehi_ATCC9790
MNLNFSLLEQPISFEKALIFVIEDVEVFSKVVHGVYQYGENSMLKFFNDKLQLLKPSELIVVTDILSFDSQAPTTLKLIYADLEQQLNENIELKSRIDQLTTKVQEWISEELLEHELDLVCEEMSMVELFKALKIRITTQPESIFQKIMEILQIYKYLVKKKCLVFINVGAYLTTTEMAELQEYISLCHMPVLFIEPGKIKGLKQTVLDQDYFLCEEMW
>Eit_DSM15952
MKINFTLLDQPIQIEDLTILVIEDVIIFSQIIRQVYQYELDGDFKIYNDRYESLKSSELVTITDIFGYDINSAGILKLIYADLEDQLNQQPEVKSMIDKLTSTITEIISYELIENEMDLEYDEITIQELFKSLGIKIEVKSDTIFDKVIEIIQVFKFLTKKKLLIFINVGTYLTKKEMKYLDEYVKLNHVKLLMIEGHRVEGMPQYILDSDYYLDLDL
>Emu_QU25_DNA
MNLNFSLLDQPMKFEHANFFIIEDVTVFAKMIQQLYTYKENGEVKLFNERHETIKESELMMITDILGFDINSAATLKLIYSDLERQLNEKPEVKSMITKLTDTISELIEYELLDHEMDLESDEITILELFKALGVKIETTSDTIYEKIIEILQVFKYLTKKKLLIFINVCSYLTLKEIEEIRSYISLCNMDVLFIEPRKIAGITQTILDNDYFLIDGSMVE
>Eph_ATCCBAA-412
MKFNFPLLEKSLMIQPATFFCVGDVTVFASLVKEFYQYTEESRLKLFDEKQSVVKSSELMIITDIFGYDINSPSTLKLIYADLESQLNQKPEVKSMIDKLASTISDLIGYELLEHELDLEEDEITVLELFKALGIQIETSSDTLFEKIIEIIQVYKYLSKKKLLVFINVCAYLTKEELLEIKNYIALSQEHVLFLEPRELPDFTTYYLDEDYFLHQEGTV
>Era_ATCC29099
MKFIYGERELTLEFRENEVQVITIENREYFSAFLQNLYNQSQGSEGDIILSEGEKILSLNKVAEIVWNPFSVDINNKKILGKLFQKLKTVSMEEQYAEICELNAKVVHYLDDLNLKMPYPIQFRLELDVLDLYKIYGVQLDTEEIDMFERLLEYVKVLKSLCGVRLLVFINVKNYLSEMQIKELYKATFYYKINLLLVEAHQGKNLECEKNQLIDEDMCFIHY
>Ere_ATCC33656
MNVEITEFEKRFCFELCPVTQLCGQNVRKKNYIFESLRRYFGTFKYSESKNKWRDNVFIDNNQVGRKFFSVLSISNKTDIIQMIKMTKQSLLMEYVKNVIQDFDWQLHLRNLSEEIEIMFQIINDQVNKVGDIELSYSMADVWDMVQKSEVSGIDDTELSDKSNAELILILLNIVDNVLKNNPKKTLILFENLDHLVSLKEYVEIIHAADTISKKYDLYFIFSSSLNKYVCCDIDFLEGISVFGDVYFQMPEYNRLYLFLKENYPYEKEFSNEHVKKIICNIIQNIGQSNFLNTVEENVVCKLINKTLLLDDKIPDEKMPEMAFLKA
>Esp_YY7918
MKLVFSGLEKPQYLEPGRVSVLEVENQRLFTRICQSIVSGEGAQAVEPYTLWNNQGKEVKPKTALLPIVNPFELPWTERELLGGLYQRYETMLLEDYEMRDKLSQLTREISSSISLLGFQLASNCEFEIEWDMRRYLKAFGFGVDFDSRDSLLDNVIKFIHLAMDVSLQRALVFVNLKTFLTKNELETLYEQVIFSQIPLLLLENRKDCYCSDYEIKRCVDQYFLET
>Eve_ATCC27560
MRLTIKNFKKSYEVGLEKVNQWCGSNVIRKNEILKMLSKYFSKSKYVEWEEKIRCDVFCGKEKLGREYFEIYNVDSREQFISQLKIGKNTLLMKYILNKILMSFDIETDMEKINDLLMRIYENINNELFSSFENFSIDFESSNLFEIMQESVACNKNGENINYLSTYELIINYIELIEKLNEESGKQKLLIINNIDHMINQQEYRKIFEYSKTISEKSDINFLFTISLDGYCVVDKEDFESITIINDEEFIMPEYNRVADYIEKNYPIYRESDYQWVEYNLENCINKIGVSNQSVDLGINIILCILNRSLNVDNKVKYKTNNIELNFLNVQ
>Eyu_ATCC43715
MRLVYQDYNFAANISQDEMTVIIAENPKTFCDFVSNIREMIDGKGDKVLLTDNSGAMISTDKCDIILSPMDFQLNSKKILNSIYKEISQIVKEELWMQEQELNNAIMDFLDRAVLKLPYELIYEKNIDTQDFLKLYKLNLLENYDCLLEKLINYVKIISQVSFTKCLFLVNIHDFLSFKDLDMLYEIALYNDVSLIVIESHQREKSSYEHTYILDDNNCLIEF
>Fal_ATCC35896
MNLVYYDLNMDIELEEERLNFLVIENPVKLEDFVLSIHSAKQKITEDVSIFEKFEKINFAKQVDILFSPMSISYHTKEIQKKLLEYVLEKVQDSYLAEDFIDISGSLVSLCSKIYLELEYDIEYLDYVEVEDILKLMDIRLKEEEGRFVERLIDYSKTMFELLHKNIFILVGCSGFLTKIDFEYLRQHQFSQKILFLFVESHQIDLESPKKQTIIDIDLCEI
>Fba_M10-2
MKLVYYEYGIKIQFRENKIQALVLEHPRVFRQFVQDFHAQAQGNEGTIILSEQDEINIHKEVELIMNPLDININNKRIINQLYNELLSISNEFIEEKFQMNSKIINYLDTLIWKSSYENLTENLMPKWENLFKLYEIQIDIETTTLFEKLIEYLKVCSSILKIQLYVFVNLNQYFEESEILEFIEWVKRLKVNVLLIESVEPLYNSDTDVYIIDRDYCLIEKIY
>Ffr_KCTC3544
MKNEQISIETVGVLKMNSGLNLITVANSELYLRLIAKLSNDIEDDIIYSYDNKIKPLCKSGLLIGDPVSGRDIRGFYSKFVPKILAQSISEEGIHELFQLNQKIQSVIASEIIDNNLPFEISQGWELERLLHSQNIVVEKGNNSTIFGKIEEVIHVMGMLDESRYLFLTNASLYCKLSDLNQLHECLLAEGVNLISIDLSLEKPNFSDEHYCHFHIDQDFVLYS
>Fho_CCUG36813
MMQEFRIEYRKGTFLEFEIDDYVIITGNTYQLKREVNYALERLFYGKTLSDMEMNYFGTNGILTIDGKNISDKEACYLSITQFSSLEKVYSIKKGSLLYDRLIRLSQEKIITQQLERVNDELLRLEDQINLLAGMYLKNITININQFEFEELIKSYSSYIYRYDGQEVPLDTFTLNLAYQDMLELIKFRVEEEGRLVILLLDLEPFRTINFEVAEFITQLIEIANNTHLIKLIIFDDGDLNQKIPLSISKTIIVTDDIQQMPEDEIFYQSIKRNYPDKITCSDSNLRDRFYCICKYLGHQIYKNISLSSKDVVLLYVVKDLLADNTYIETSVDSLSEAEKFYLASKNTRY
>Fma_ATCC29328
MNIKYDLLNEPFFIDYGDICNITIENKLEYRKIIENIYNQETIELYDDDELITKHKVIENSAILDFDDKKITTKIIKDLMEIISDEKHYEQKINLNSSIVNFINDITLDYPYMLEIGDEINFESLLKVVPIKPSVDYTDFLDKFVSFLDIYQNVLKIDVFYTINLLQYFTEEELKELSDYIKIKNICIINYDNILVDSNYISKKLLFDNDLCRVL
>Fma_SY403409CC001050417
MNIKYDLLNEPFFIDYGDICNITIENKIEYRRIIENIYNQEKIELYDDEKLITKYKVIENSAILDFADKKITTKIIKDLIEIISDEKHYEQKINLNSSIVNFINDITLDYPYMLEIGDEINFESLLKVVPIKPSVDYTDFLDKFVSFLDIYQNVLKIDVFFTINLLQYFTEEELKELSDYIKIKNICIINYDNILVDSNYISKKLLFDNDLCRVL
>Fnu_3_1_36A2
MIFQYKGFNFKIDFEEKNIFSLIVENKRAYRKIIEDLVNNSNIEDGNIILSKNNKLVMPEKEIFVFSDYFNFDINKFVLNKYYKELKNLSENEFLNETLEIKEILKDYINKLIENNYSLKFEDDLDVSQILKAFSIKFERSEDLLLNLFEWLKILNEILGYEIFFFINIENFLSEDELLEFSKFIVYNKYKVVFLENFYRNKLSDNDNLIVIDNDLCEIF
>Fus_1_1_41FAA
MIFQYKGFNFKIDFEEKNIFSLIVENKRAYRKIIEDLVNNSNIEDGNIILSKNNKLVMPEKEIFVFSDYFNFDINKFVLNKYYKELKNLSENEFLNETLEIKEILKDYINKLIENNYSLKFEDDLDVSQILKAFSIKFERSEDLLLNLFEWLKILNEILGYEIFFFINIENFLSEDELLEFSKFIVYNKYKVVFLENFYRNKLSDNDNLIVIDNDLCEIF
>Fus_3_1_36A2
MIFQYQGFNFKIDFENKSIFSLIIENKKLYRKIIEDLINNISIDDGNIILSKNNKLIVPEKEIFVFSDYFNFDVNKFVLNKYYKELKNLSENDFFDETVEIKEVLRNYVTKLVENEYSIKLEEDLDISQILKAFGVKFQRNEDLLLNLFEWIKILNELLGYEIFFFINLENFLSDDELVEFSKFILYNKYKVVFLENFNRNKLFDDDNLIIIDNDLCEIF
>Gbe_ATCC700627
MKIVNREWQRSIELKENIIHTIILENKQYFRECVRSLKLQHQGDEGLFIFSDGLKEISLAKYSYIITDLFNLDINNKKILTKIYTELMKYAVENCIELNTIQTHLLNYYENLIHSSSLELEYRDEFDIMGMLKLADFKINLISNNDLEKLIKYLKVLVELCGIKVIFIVGLHMHYTENEIKQLYKELCINKINIINIENRQYKNLSTVDYTEKVYIFDEENCEI
>Gha_M341
MKIVNKNWQRKIEIEENTIYTLVFENKKYYRENIKELISQHKGNEGNYIYSYENKEISFEKCSYIITDIFNIEINSKKILTKIYNSLLKQIIDDTVEYNELTTHIKAYFEKLIFNSSFEVEQGEEIDINSLLKLGDFRIHVEDDDIVEKFIKFLKVLVQSCGINIIFIVGLHNVFTDEEIKEIYKEACVNKISIINIEYQQFNNISDDNYIEKVYIFDRDNCEI
>Gpa_7-10-1-b
MKLILSGFPEALDLGSDAVSVLEIHNRTLFSRVCQSLFSELDDEALEPYAFWDDDERRSSRNQFLFVFNPFALPWSERVLIGEVLERVEGMFLSEDDVRQEIETAGRTLSERVAALGLRLQSDYTFDIQWEMRKYLKAFDFSVDVDSSDTLFDNLIKFLKFASDASFKKQLVFVNLKNFLETEEVQEFYRQAIFSELNVLLLENVPDGANFEFERKMCIDKDFLQS
>Gsa_NBRC15551
MERVQIQSKIGNFDFMMNDCLVFTGCNHQTKETIYKLINRNFQSTIYSIIEEDTLREEGIKLLINDKVITSRKLKYISIESINDLMNQFKIEKKNFLDQIMISILNDFDFSEIFEELGDLLLKIENKLNYKLREILPNIELEFDTFNSDILYRKFSKLIWTKNEHEQLQYFLDHEILIDNFCRLLETYIEQTGEHVCIQIKYPDVFLSEKNMELFMRRLIDINKKYKKIFLFIYHYQKCVDFGIENFTSIALCTNIIQQLPEFEFYRNSIERYYPIELKIGDGELYSRTINILPYAGNKLDYKNLISSRDMVLLKLLNQLLDLDVFEETSLDGLTKYEQLYLLS
>Hsu_DSM17243
MNLYYELLTESFELNYGDYCNFTMENILEFRRIVENIDNQEVICLYEGESVVKNYNVIPNALFLDFSDKKIINKVIKDLLATIKNEEHYKHTIELNSDIVSYINEIIFDYPYSLDIDDEVDFSYIFKSVGLKLEVDYDSYLDKLISYLDMYQKIFNTYIFYTINLSNYLTSEELMDLKHYIEINDILIINYDTIYIENKSISNRILFDNDLCRII
>Kvi_DSM20405
MILRIAGFENDIIFDDCTNTRLIIEDHKLFSKILFLLNGIVNNKLKTNEILLLNDKEDYVLPSEMDVIINPTNINLNSKTMLTSLYKYIEKLILHDEDKDFSYKRYIEKINGLLVDELYNLNLDFEYNDDLLVNQYLKSINVKFTQESISSTFDLLMNYLELVSELNQGIIIVLCNCFNYFDDHQLEELCKYKNYKHINILFIENSYRNLVNTYFKTFIIDNDFNEDFVQDD
>Lan_KCTC3501
MKINFPLLDGMIEFDKTLILAIEDTETFSDLARLLYSYNESSPLKLALDDFSPLKESQLMLVSDILGYNVNTPAILKLVYADLERQFGEKEEVKDRLESLAVEIANIISSECLENELDLEYDEITLLELIKAMGVKIETTMSSVYEKCYEIVQIFKYLSKKKLLVFLNVGAYLTEKQIRSLLEYIGLCNLNVIFLEPSKLYDLPQYILDSDYYLEYLNSSSES
>Lba_NK4A179
MIMSIPSKQLSLDLSSEYISTIVAESGDVMSEIVLGISEQYEGGEPSVVISEDNKILKLSQMMSFIPDPLHVDINSRPMLKKLYTDLQEIGNRQLEKINEINRLAIDFLDDLSVRSNYNNITYNLELSVESLLKMYEVKIEPLYGSMSDRLSEYVKAVSNLLGVKVFCFVNLKAFLSEQRLNELFTMTRYYNVNLILIEYRERNEICPEKSYIIDKDQCLIVK
>Lbr_ATCC27305
MIISYASHQPVKVSNEQVTVIGTNSSVVYQDLLRGFRDGGQIKVCSDTYDELEVSKTIDLVGDVCTGGEEIERRYLSRITKAFLDDLTDPQRNRIHDSLNRLYNTVQEQLYMIDLPIEVTYDFDLKELTRFAKIHFDSGTANNPCAMIESILKVYEECHLKTTLIFTNVRQYLSIDQLREIEAMIKEIRVSVVLIEFTEMEHQDFYGNADFYYIDEDFVDWHNANH
>Lbu_NRRLB-30929
MKISYAGHQEIELNSKNPTVIATNNPTVYHDLVVGLSSFSDKVKVFDDNFELVEVKDVIDWQGDVGLSDGVSDKYNSGIFKQLEAVLTDDQRKSITDINNQLYTVVQQCLFMIDLPLEVTYDWDLKRLFKYCKIHFNTDAMQNPYAIIESIIKIHLECGLKSAVGLTNVAHYLNQQQFIDLSNLASSTGISTLLVEFTDMKSQELYTNCDFYYIDEDFVDWHL
>Lca_Lc10
MNLAYYPFQLITTKPSEVTVIDTASPKVLTDLIEALRNDLDKVVLSNDQLEPQEIRKASLWIGDPMLELDLDKLFQRLIYKRMELLIENQRLVELIDQSQQMAMYLLQDPFLSDLPVTVEPGGKLEQIMKYCNVHFDEAVTTESTSKIEALIQTLTKLEEKKLVILTNVSHYLSARDFSSVTEQIGDTELQVVLIEFSKVNRKKYFEKCQYIYIDEDFVDNRELD
>Lce_DSM22408
MSGYRLANIHWNFYIELDEKWIAELYIEDKSYFQQTLMDLCQQMTIQEGPFTLSKDNKLIKFSKNIEIIMDYLRLDPNNKKVMTKIISRMEKYAQDDYVKLQKIMTEINSFYDELMYQGAFDLQRDTSVSLVNLLKVAGFSINNNFETLLERLICYIETENEYLDVPLFVLVNVDSYFNDDEIKDLYDYMILNNIKLIVINSNLPKRDVEIEGVKRYIIDRDLCELY
>Lco_KCTC3167
MKLIYYPFKSFTIDAGVPTILETDNHEVYRNLLINFTDMADNLNFSDDTLELISTTKALKWFGDASICTDLNKLFLPQLYKQIKLNLTAEQNRIITDQSRTLKNVVLEATYSLDLPLNIGDQIATEKVLKFCDLHFDTSLSTNCYGIIETILKTAKELNEQRILGFMNISDYLTLQELQDLFELIRTLDLTVLIIKFSENQRSVEFNNCRYYYIDQDYVDWRYE
>Lcu_CRL705
MNITFYPYHPFSVQNKKITVCSTSSPEVYTKLIIGMSGAQETVKFSNDQYELMDYSKAVIWGGDVAAINLNHLFQNRLIKKFAADLTDQQRQKLTQLDSEIRSTILDAAFMYELTLDVNQEWDLQRMIKFYNLQFSTVVQHDPYGIIESIVQTAVELNESKIITLINVSHYLSINQFNELVRLVATLNVKLFLIEFSEEVKSDQYQKCYYYHIDNDYVEWRYE
>Lfa_KCTC3681
MTNTITVFPYKPFEINDGITLLNFQNIDEYSNLIFRINKLKNGETFSDDTNRIIHFYTNDDEPIEEHLKDISFIGNLSSFNLNASSQMRIILKKIIEDSQIMLNEIEKVNADLNSVVFDSITRYSLPLTLDMYANYEKLLKSKDIKIDFSSWANYCDKIMDVISFYSDFTNKKMLIFNNIGRLLNVNQLNEIHAYLKSVDLKLVSLESYPMIFKEEKLNAKVYSIDNDHVRFDY
>Lfe_ATCC14931
MKLQYHGHQPVELMPGKVVILQIENPSVNTELIQGLQGYNDCLRMIDDEYQELNLSKVMKWEGDLVLNPTKLDSYQTALDKMIVKNLSIQKRDRMNDLAREVFSEMQDSLFEFDLPLEVRYDESLLRLYKYAKIKYLTQVIRQPYGIIETDLKLHLELKDCQVLGYCNVANYLLPEQIQEFATLVEKTELAVLLVEFSEKRETLQQLKQDIYRIDRDFVDWHE
>Lga_JV-V03
MILSYLSHKKMVMKNSGIKVIATSSPIVYRDVVQSFQGKKDMLLSSDDDYNQLNIIKDFDFIADPVLNQNIFDKYMPVIIKEYIEGLNEADRNEILKMYHKLEGIIQDSLLLEDLPLELEFNEDLKKFLKLENLHLDTKFLEEPYAIIESILKIHQNYNLHSIPVACNIAHYLNLAQVGMLNDLLKEMKLKLILIEFTSADFLVFPKDVDYFYIDQDLVDWY
>Lge_KCTC3527
MNYSIVCFPNNPIKIDSGLTMISIANHELYWQLSTGLKETSEDVTLGQNGHIVDVNKTVMFIGDIGAQLDVNKLYQKNIVNTMKNYADDQALEVFYKINSELNHVLENIILENNLPFYFQTEFNIVELINEKKIRIETLTNSSGFGKIEDVVSVAGEFSEQRLIVFTNLYLLLSVDQIDYLNNLAKTMNLCLISLNLTQNPVMTKQGLPPEIFIDEDFVQFGAD
>Lho_CRBIP24.179
MILYYLSHKKMIMNGSGLKVIGTASTIAYSDIIESFQNKKHSLISSDDNYDPLDIVKDYDFIGDPILNENVLDKYMPLILRKYIESLDEDNRNKIIKAYHNLEAIIQDSLLLETLPLELDFSEDMKKFLKLENLHLDTNLLKEPYAIIETILNIHQMCDLNSVPVFCNVAHYLDKAELVMLDDLLKSMNLKSVLIEFSDNKSTLFPERVDYYYIDEDLVDWY
>Lin_11V1-d
MKLLSNDLEKTFSLNQHVLNTLVIEDNTFFREFISKIVHFVENDSNELEIMDEDEEISPTKCEIIVDIFRANPNNTKILTKLYSNLISGLSSDERYQDSINFESQLYSFMDKIAFDCDYHLTYGDIDYKSIFKALNLSIDTDIKGLMSNFVSYLDLSYKLLGKKIYFAVNLNTFFSQKDMGVLNDYLRYNNIVLVCLDNSLKRTLFEDENIRIIDQDLSEI
>Lje_27-2-CHN
MIISYEGHHPIKVSDGKVTFIKVANSAVYRDFILSFQGKSDKVKFFDEHYNQLEKNKFIDWVGDVLITQDCLNSYLTKIISNLFENISEKHRNRIFDKWRQLSTDIQDIIFMTDLPIEVNENVDLKKLFKFDGIHFDDSVLSDPYAIIETVVKIHIECKLNSVVTFANVSHYLTKEQLNNLITFVKEVNVPLILMEFSSPNFKVVSGDSRVCYIDEDFVDWY
>Ljo_DPC6026
MIFSYLSHKKMSLNGYGMQIIATSSPIAYQDITQSFQNEKQMILISDDEYNQLDINKNFDFIGDLLLTKNILDKYMLLIVKKYIENLDEDNRNKIIKAYYNLESLVQDSLFLEDLPLELDFSEDLKKFLKLENLHLDSKFLKEPYAIIESILRIHQTCNLKTVPVVCNVAHYLDSTQLNMLNNLLKSMKLKMILIEFTSKDILVYPKDADYFYIDQDLVDWY
>Lmo_SLCC2540_3
MNFNFKLLDDPIQIEDSTIFVIEDVRVFANVTKFFYQYEETEELTIFDAKHQPLKSSELMLITDVLGHDINSAATLKLIYADLEQQLNEKPEVKSMIDKLTATISELIGYELLEHELDLEEDEITVIELFKALGIKIETKSDTVFEKLIEIVQVYKYLSKKKLLVLINVCSYLTEEELLELRRYISLYQVKVLFIEPRKIKGSPQVTLDSDYFLHVENSV
>Lmo_10403S_3
MNFNFKLLDDPIQIEDSTIFVIEDVRVFANVTRFFYQYEEIEELTIFDAKHQPLKSSELMLITDVLGHDINSAATLKLIYADLEQQLNEKPEVKSMIDKLTATISELIGYELLEHELDLEEDEITVIELFKALGIKIETKSDTVFEKLIEIVQVYKYLSKKKLLVLINVCSYLTEEELLELRRYISLYQVKVLFIEPRKIKGSPQVTLDSDYFLHVENSV
>Lmo_SLCC2482_3
MNFNFKLLDDPIQIEDSTIFVIEDVRVFANVTKFFYQYEETEELTIFDAKHQPLKSSELMLITDVLGHDINSAATLKLIYADLEQQLNEKPEVKSMIDKLTATISELIGYELLEHELDLEEDEITVIELFKALGIKIETKSDTVFEKLIEIVQVYKYLSKKKLLVLINVCSYLTEEELLELRQYISLYQVKVLFIEPRKIKGSPQVTLDSDYFLHVENSV
>Lmo_EGD
MNFNFKLLDDPIQIEDSTIFVIEDVRVFANVTRFFYQYEEIEELTIFDAKHQPLKSSELMLITDVLGHDINSAATLKLIYADLEQQLNEKPEVKSMIDKLTATISELIGYELLEHELDLEEDEITVIELFKALGIKIETKSDTVFEKLIEIVQVYKYLSKKKLLVLINVCSYLTEEELLELRRYISLYQVKVLFIEPRKIKGSPQVTLDSDYFLHVENSV
>Lmo_J0161_4
MNFNFKLLDDPIQIEDSTIFVIEDVRVFANVTRFFYQYEETEELTIFGATHQPLKSSELMLITDVLGHDINSAATLKLIYADLEQQLNEKPEVKSMIDKLTATISELIGYELLEHELDLEEDEIMVIELFKALGIKIETKSDTVFEKLIEIVQVYKYLSKKKLLVLINVCSYLTEEELLELRRYISLYQVKVLFIEPRKIKGSPQVTLDPDYFLHVENSV
>Lmo_J2-031
MNFNFKLLDEPITIEDSTIFVIEDVRVFANVAKLFYQYDETEELKVFNTKQHPLKSSELMLVTDILGHDINSAATLKLIYTDLEQQLNEKPEVKSMIDKLTATISELIGYELLEHELDLEEDEITVIELFKALGIKIETKSDTVFEKLIEIVQVYKYLSKKKLLVLINVCSYLTEEELLELRRYISLYQVKVLFIEPRKIKGSPQVTLDSDYFLHVENSI
>Lmo_N1-011A
MNFNFKLLDDPIQIEDSTIFVIEDVRVFANVTKFFYQYEETEELTIFDAKHQPLKSSELMLITDVLGHDINSAATLKLIYADLEQQLNEKPEVKSMIDKLTATISELIGYELLEHELDLEEDEITVIELFKALGIKIETKSDTVFEKLIEIVQVYKYLSKKKLLVLINVCSYLTEEELLELRQYISLYQVKVLFIEPRKIKGSPQVTLDSDYFLHVENSV
>Lmo_R2-502
MNFNFKLLDDPIQIEDSTIFVIEDVRVFANVTKFFYQYEETEELTIFDAKHQPLKSSELMLITDVLGHDINSAATLKLIYADLEQQLNEKPEVKSMIDKLTATISELIGYELLEHELDLEEDEITVIELFKALGIKIETKSDTVFEKLIEIVQVYKYLSKKKLLVLINVCSYLTEEELLELRQYISLYQVKVLFIEPRKIKGSPQVTLDSDYFLHVENSV
>Lmo_SLCC5850_3
MNFNFKLLDDPIQIEDSTIFVIEDVRVFANVTRFFYQYEEIEELTIFDAKHQPLKSSELMLITDVLGHDINSAATLKLIYADLEQQLNEKPEVKSMIDKLTATISELIGYELLEHELDLEEDEITVIELFKALGIKIETKSDTVFEKLIEIVQVYKYLSKKKLLVLINVCSYLTEEELLELRRYISLYQVKVLFIEPRKIKGSPQVTLDSDYFLHVENSV
>Lpa_8700
MNLAYYPFQLITTKPSEVTVIDTASPKVLTDLIEALRNDLDKVVLSNDQLEPQEIRKASLWIGDPRLELDLDKLFQRLIYKRMELLIENQRLVELIDQSQQMAMDLIQDPFLSDLPVTVEPGGKLEQIMKYCNVHFDETVTTESTSKIEALIQTLTKLEEMKLVILTNVSHYLSARDFFAVTEQIGDTELQVVLIEFSKVNRRKYFEKCQYIYIDEDFVDSRELD
>Lpe_KCA1
MNLTYYPFPPFKINTGQVNILDIGNSQMYADICQGFRDRTDDLRVSNDNLELQTMSSRCSWYGDLMLSVDLNHLFMKKIQAQIIKLMADEQQVAVLDQSRAMIAKIMEASFLLDLPLDVEEAPGLEQALKFAGIHFPTDLTHNPSAVLEALVQTHVELGLKQCPVMTNVSHYLNPEQWAVFEQQVADLGTTVIIIEYSEMNRMEKFKDCCYYYVDEDLVDWRDMN
>Lpl_ZJ316
MNITYYPFPPFKIDAGKVNVLDLGNSNMYAEVCQGFRDRIDSVRISNDDLELQTISSQCNWYGDLMLSVDLNRLFLKKVQTQIIKLMADDRQVAVLDENRKVVSQVMEASFLLDLPLDVDESPSLEQILKFTGIHFPTALMNDPRAILEALVQTHVELGLKQKLVLTNVSHYLNQKQWASFEQLVHDLGATVIVIEYSEINRMEKFKNSCYYYVDEDLVDWRDMN
>Lrh_GG
MNLAYYPFQLITTKPSVITVIDTGLPKVLLDLVQAFRNDDDGIVLSNEQMQIQELRKASLWIGDPVLELDLDKLFQRLIIKKVSQLIEDRRLIELIEQSQRLAMSLLREPLLSELPVTVEPGGKLEQIMKYCNVHFDEEVLTEPFSKVEAAIKTLAKLEEKRLVIFTNISHYLDVDSLNKLLDQVKETSLELLLIEFSDVERRKFFERCQYIYIDKDFMDSRELID
>Lru_ATCC25644
MKIAYVTHDSLDIESGKVTAICTASKSVYLEIIRSFNNADDKLFLCSDDYKEMELKDGIDWEGDVMEIDVGKKYLNELLKKSVEFMPDELRKQVYELERQTATALQDSIYMFDLPLIVSMDNDLKKTLKNYHFSVDSSIAYDPCAIIETDIKIHAECALKKAIGVSGLATYLTPEEFSYIKDVVKEMDVPLLMIDYNVSGWKSYFDNCNVMYIDEDFIDWH
>Lsa_TMW1.1304
MKLTFYPYSPFEIEKGELTIIQTTNKKFYFDVINGLKNLDRLVLSQDDEKIDAKLSLVNLDDVVTDTEQTLKFKTKIKNDVLNNLNDDNRKRLFQLDAEMKEIFLGAAYLDDFPIQVDEDWDINKQYAYTGTKLLNVNHDNPYDIIKEVLNLYAKFDSKKLLVLKNLFNYLYSNQIESLVQMIKTLELNVLILDFSSEDYSTFLEECRYYCIDRDFVRWDSADR
>Lsa_UCC118
MKLYYTGHKNIEINAGKITVLGTNNVDVYKEFIDTFLNGYGSNIQLSDDKYNRKDISTSIDWDGDVMLTDRISKKYMNVLIKKIIEDITDDERQAILKSVNGLYDHIREVLYKIDIPLQVDYDNDLTRLFKYCQVHTEALLWKNAYDRISSDVKLHVELDRKRIIGLTNVAHYLTKEEFQELVNLVKATNASMFIIEFTEKIGQRFFENCDNYYIDEDYIDWY
>Mar_HAZ145_1
MWNFFNDINFNLEAKYNFKIVEEDNTDYLIRNLIDYENNTSKKSIRINKNTFSIRDCLIISNLSYVSDILNSISKSWIQEKINNNENWNTNIILDQEKVETIIEQINLKIGFEYLFKDIDNNKLIKSIFTINEKLLISKNNLLNILDILSSSNFKPLIIVKDLTYINIEELIKYSNLNFLILTSDFTKYIQSYNQLELVSFYNGEILFDIKSCTPIINFFENIKNKEIKENENFFLNKEEEKQFKFNFFDIKKSFFE
>Mca_PG14
MLKIQIHNKLIENFSGVACINVDNTTAYLRKLYEYENDNRKVFNIGGNEISIEDFMIISPLTTLDSLYSFTNKNILNKIIGEHNLDTDKLINKNYLQNIANKVNKKIGYDLVNINESTSKLFKSMFDIKTKEFITSSLLYSFLRNISQAEKQNIIIKDMDDISLSLLTEFSNDFNIIVMTNNSFNIIKSSSEVLLTNFVDENLYTLKNIDNESVFEYFIEEYFQKPFDNVNPELIYTKETMENMKKALFLK
>Mca_UFG4
MLKIQIHNKLIENFSGVACINVDNTTAYLRKLYEYENDNRKVFNIGGNEISIEDFMIISPLTTLDSLYSFTNKNILNKIIGEHNLDTDKLINKNYLQNIANKVNKKIGYDLVNINESTSKLFKSMFDIKTKEFITSSLLYSFLRNISQAEKQNIIIKDMDDISLSLLTEFSNDFNIIVMTNNSFNIIKSSSEVLLTNFVDENLYTLKNIDNENVFEYFIEEYFQKPFDNVNHELIYTKETMENMKKALFLK
>Mcy_C142
MLKIQLHNKYIRNFTGIICINVENTTKYLRKIFEYEAQGKKAFNINGIDVGIKEFTIISPLTTLDTLYNFNTKGTLNKIINEYDLNIEKLINKNYLQNVANKINKRIGWELININESPVKIFKSMYEVEGNKFIDDDLLHNFFQNAQQNEKQNIILKDFDDISVAKLLQFSNNFNIIILTNNAFNLVKSPSEVTLINFVGSDLISLENLEAENIFEYFIEEYFQKPFDCIGEDAIYTKDVMENMKKSLFLK
>Mga_str._F
MKIKIHNQEIDNFNGLLLIDVKNTSEYLKRLFMYEKQHETSVFEINNVNVDISDCLIITPFSKYSDLISYTAKNVFTKLLGNINFEHDKILNEEYLDKEVVAKLNETLGRDIISLDTSYSKILKSIIKISEDYIDHEFIYSYLELLHWSKEVKTVILKDFDNIDLKRLSNLTQTTNLIIMKNDIIYDLEKNFEFFETYCLIDHDYENMIKIDNMPSFEYLLEDIFKVMVDEEFKANMSFHQLEIIKKELKKQIN
>Mmo_163K
MKINFAENKIIYTNNYFEFLLNLENINDFLIINPFSKVSEILNFKSKSFFNNFFMDEYSINFLNLISHEKINEMSNDINQKLGFEFVSTNLDLEKNTKSFLEIDKDLLINEINILNILKIIDKYSNETISILIYGIKLKNFSEFIFNKLNIIYLIDKLAYNLSFENIEQLVFANKKEIVEIFDKEKLINYLESGTKTLITVEKINNYLKGEESFDSFLINKFLEKI
>Mov_SC01
MLKFFNNLNNTVQLKTNVKIIETENTDLFLSHLFNYEYESESKAFELMSRKISLKDSVLITNLTKFSEFLSLSAKNWLGDSIINDEYWSESIFFRNEKIDGIVDKINQKLGFEFLNYEIDNVKLIKAIFNIENDILINEENFENLAEIIFSTMKQTIVILKDLDYIKFEKLFKYNNVTFLILTNDFTKYISKFSELELVAFYSQKTVIDVIDNLPIIRYFENLKNRPVNEDELIYTSEEEKMAAKMHFYKIKTSFLN
>Msp_UPII135-E
MKVLYALSDMEIELSENYVATLYIENMLYFRHILQELAAQIAGAEGHWVFTQAQQQLDCKKDVILVTDLFHIDGNQKSVLSKLHAYLTSIAEEESELLYEINDKLRSLYTEITLQAPVEVGYKAALSAQDLIKAGDFKFEWGEMELLERLVTYLDIICDLLKSKLIVLVNVRKYMTEEELKLVYEHCIRKKIPIFCIESGYTCHSVDELLEKVYTIDKDLCFIY
>Msy_53
MIQFLNLKGLVKNYNGIVCIETNNSDLFIRKLFEFEHAENQSSININNNKYSIKDFIIIDNLTKYHDLYNFNSKGLLNQWINDLDFENQKIANEKLVLEIKNLLNNKIGFEFVSIEENNSKYLKYLFNLENDKFIDNKSLIKWMENQKYNNQKINLIIKNFDFVLINELIKFSNNFNIIVLTNDFFKHINNFDYIESVAFTNEDLNRIVSIEEKDSFEYFLEEIFQDSIRNIEKFDFFSQNNKDLIKKSLKINFF
>Nam_LUREC
MTRSLIFSYSGQTYELDIDNALIFVGGDHVAKREFHKILKRFAAYGTYSPSEVSLFGEVGIEIEYDNKKLTKNENDFIFIDNLHDILHQFEYKRDSLLFNAISDYKDDYEINNIIYKVNDLLIHVENKLNQNMGLDNNRISLTLKDLTFDDIVKNLIDVNHIYNEIEVPSYFVKLEDTIDSFLALLKQRVENSSKMHWIVLNSPESIFRSEAFYYFYKKLENVAQETGRLKIIVLHYRAVPYYDLTDIESIVLAFNGFQQLPDIDSFYQSIERNYPCKLVESKVDVLNSFFRVCNFIGDYNRTYYYLMHKDMVLLYVLRDILNDDSDFEVENRNITTLEEKYLKSKGFRM
>Oki_DSM_17330
MNYQITRYPFDPVALDTGLNILSVEDTQLFFDFCQDFQSEEGKTIITSGGKQLVMQKNMTFFGDVTRVFDFNQLYLKAAIKTLSKNFDEMDLQQLDDLNGQINRLFTKVIFSSNLPIDLNLEFDLMETIKSRKIVIDMPILNTPYDKIRSTIDLAAELSDPHLLVFTNAFQYLTMGQTNQLAEYSRSMERNVLFLERFDSKIDLTEAANSYFFDKDFVQF
>Oul_DSM7084
MRLSFSGLDDPLDIQPGRVTTLEVTNAELFSRICLSLKEGQGRQAPEPYTLWNDEEELSPKDALIFIESPLELPWNSKPLLGAVIKRFQTALLEDEELRTSIDRSAADIVSKYMSLGMTMHAEYDFEIEWDIQRFVKAFGFGVNRTSQQSILDSCMDFLSLSLDAGVTQCIVFVNLKTFLTERGLGMFFEHVFFTNVPVLLLEKWMDDVVYDYESKRVIDLDFIEH
>Pac_D3
MKLTYRTHEPVEIKPHAITVLGTNNSTVYTDLVNGMQERNEFILAFDENYKELEISKVFDWIGDVGTQDLVIQKYLTKIERVFAEGLVDEQRNQIHDQVNQLFNTVAEQLFMLDLPISVNYDFDLKKLLKYCGVHFDPLSVGNPYGIIEAILKIHEECAINSCVVLTNVAHYLTATQIEELTQLVSQTNQALLLIEFTEIGNQEAYGNSEFYYIDNDFVDWHQ
>Pal_ATCC23263
MILVNEKYDLKIEMRENRSCCLVVEKPEYLADMMMDLIAQSQGDEGGFVLSDHGSLLPIKHYLDLQTDIFHLDLNQRKVMKGIYAALEEVAQEEVEAKGEITTAIISVLERVTSRAAYDNLTFDFDFEWENLFKFFHLRIEEQSLSLEEKLAEYFKILSLVLRKPILCLLHAHIYFSEKQIRELIQLSKYQKLQLLFIEAREPKKIPDEDEDIYILDQDRCVIIK
>Pan_CAG:621
MKLVNTEWERAIEFEESKISTVVIEDAKYFRYVVKEFINQNNGWEGKFILSDSNKEIDIGKKVMILSDIFDLNSSIKRANSKLIQYLKIISLDYFEETQAIVSKLEMYLDEIVQEVSLPICRSEGIKIEEIFKASDIHVDMGNDIIENIINTVDICTSLLDTKLFVLINIHNILSKEEREYFIKSIVAKKCNVLVFESEIPRYTAIDSGFEKLYIIDNELCEL
>Pan_DSM14505
MKWHSNLFEVIPLVEGEVNVIAFADLEKQFAYRQLVKSWSAHQRMDYPFCLLTIEGREVAAKELNILSLQGGGLEFFKDKHHAKQLIELMKFELENSPELLEVFTVLQGELEKAFEQCVVEFEGMELQPSTELISFEQLIKIAPIEVRTVSDEPMGAYQYQSFLLKSWLHLVHNKATNVCFYDFPENELNKSELKELFQFATSQACTMICLTTSPQVINQVGLSNVHLIKRTGERYSIETLHEELKLFFEDTPESLKSLAKNLAYSDLHEEYIMLDQKWWEFLTSRMC
>Pdu_ATCCBAA-1640
MNLVTKYLENSLEIKSKTINTLVVEDIRYFSIFLKGLIESTEIESDEFELIEDYKTVDMTKYVEIIFDIFNLEANSANILKKMYSELEEDLNTQEVYTKKVELESIIANITDELIYRSRFSLKAGGINYQNLFKAIEIEFDYEKNSVLERLIEYIKVTSELLKTKVYIIVNLDSFLSEEELVELEKFLLYNDIKVLALQNAIRREVIPSENLRIVDKDLCEI
>Plo_NGRI0510Q
MDEQRNQIHDQVNQLFNTVAEQLFMLDLPISVNYDFDLKKLLKYCGVHFDPLSVGNPYGIIEAILKIHEECAINSCVVLTDVAHYLTATQIEELTQLVSQTNQALLLIEFTEIGNQEAYGNSEFYYIDNDFVDWHQ
>Rla_ATCC29176
MKLVHINLNEGILVDAINCTEWVIESPEYFSEYVMELAGQVEGKEGRFVLSDNEKEVDISKNVELIFNIFALDINERKLISKLYMELEKLTADERFYVKTQEMKQYLQEYLLQLEQETDYILDLADEIDFASLFKAFGIKYEVLEENFLERLVRYMRIVERLLKKKLFVFVNLRSYLSNQQIDELIKEATYQEIQLLLIETCARDCIEGVTRYIIDKDGCEI
>Rsp_CAG:197
MKLVNTLYNLEFDLIENQILVLSIENHLAYSNILETLWKQYKGEGGDFILSDESKELKLSQKMECIYNIFNTNTNDRKIITKLYQELTFQNDTLLQEESVLFKQELISYFDKVISTVPYSLKYNFDTDLSSLMKSISVEIDDDSDSLLEKTMQYIKLMNQICGVEIFVIPNLKAYFSTEEIIQLYEFTIYNKIYLIVIEAIQTPHIEGEKCWIIDEDLCIIEL
>Sag_09mas018884
MIKINFPILDEPLVLSNATILTIEDVSVYSSLVKHFYQYDVDEHLKLFDDKQKSLKATELMLVTDILGYDVNSAPILKLIHGDLENQFNEKPEVKSMVEKLAATITELIAFECLENELDLEYDEITILELIKALGVKIETQSDTIFEKCFEIIQVYHYLTKKNLLVFVNSGAYLTKDEVIKLCEYINLMQKSVLFLEPRRLYDLPQYVIDKDYFLIGENMV
>Sag_2603V/R_1
MIKINFPILDEPLVLSNATILTIEDVSVYSSLVKHFYQYDVDEHLKLFDDKQKSLKATELMLVTDILGYDVNSAPILKLIHGDLENQFNEKPEVKSMVEKLAATITELIAFECLENELDLEYDEIKILELIKALGVKIETQSDTIFEKCFEIIQVYHYLTKKNLLVFVNSGAYLTKDEVIKLCEYINLMQKSVLFLEPRRLYDLPQYVIDKDYFLIGENMV
>Sag_A909_1
MIKINFPILDEPLVLSNATILTIEDVSVYSSLVKHFYQYDVDEHLKLFDDKQKSLKATELMLVTDILGYDVNSAPILKLIHGDLENQFNEKPEVKSMVEKLAATITELIAFECLENELDLEYDEITILELIKALGVKIETQSDTIFEKCFEIIQVYHYLTKKNLLVFVNSGAYLTKDEVIKLCEYINLMQKSVLFLEPRRLYDLPQYVIDKDYFLIGENMV
>Sag_GD201008-001_1
MIKINFPILDEPLVLSNATILTIEDVSVYSSLVKHFYQYDVDEHLKLFDDKQKSLKATELMLVTDILGYDVNSAPILKLIHGDLENQFNEKPEVKSMVEKLAATITELIAFECLENELDLEYDEITILELIKALGVKIETQSDTIFEKCFEIIQVYHYLTKKNLLVFVNSGAYLTKDEVIKLCEYINLMQKSVLFLEPRRLYDLPQYVIDKDYFLIGENMV
>Sag_ILRI005
MIKINFPILDEPLVLSNATILTIEDVSVYSSLVKHFYQYDVDEHLKLFDDKQKSLKATELMLVTDILGYDVNSAPILKLIHGDLENQFNEKPEVKSMVEKLAATITELIAFECLENELDLEYDEITILELIKALGVKIETQSDTIFEKCFEIIQVYHYLTKKNLLVFVNSGAYLTKDEVIKLCEYINLMQKSVLFLEPRRLYVLPQYVIDKDYFLIGENMV
>Sag_NEM316_1
MIKINFPILDEPLVLSNATILTIEDVSVYSSLVKHFYQYDVDEHLKLFDDKQKSLKATELMLVTDILGYDVNSAPILKLIHGDLENQFNEKPEVKSMVEKLAATITELIAFECLENELDLEYDEITILELIKALGVKIETQSDTIFEKCFEIIQVYHYLTKKNLLVFVNSGAYLTKDEVIKLCEYINLMQKSVLFLEPRRLYDLPQYVIDKDYFLIGENMV
>Sag_SA20-06_1
MIKINFPILDEPLVLSNATILTVEDVSVYSSLVKHFYQYDVDEHLKLFDDKQKSLKATELMLVTDILGYDVNSAPILKLIHADLESQFNEKPEVKSMVERLAATITELIAFECLENELDLEYDEITILELIKALGVKIETQSDTIFEKCFEIIQVYHYLTKKNFLVFVNSGAYLTKDEVIKLCEYINLTQKSVLFLEPRRLYDLPQYVIDKDYFLIGENMV
>San_C1051_4
MKMNFTHPYRENLSINFGPFTQIVGDNQQLKYYMWQLLIWYFNGKKYNVEDLNLFEQMEPEITEENTIFKRTDYKIISISDIQDLIEQMAYKKGTVAFDFLKSKLDNLEIMEQIDYINDKLDQISMIVNERLNFQIEGIHYHTESQYFTTEQLILKNFLPYFGFKDKNISFEFVENETKFIIFMQMLEQLIQGQTNRILLVLRNMDDYLNYCSFVKCCEQLEEMADNYSNFSVIIFPSNEGYLYLNRENMEYVNIVSDLVEHFYEFSFMYERFIGQYPTNDVPTEDDFIVSLQKISPYLFSKDVTHMSLSIQDMVTLKIMNSLYHYNKKIHFAYNPPTQLLINFLKN
>Sdy_AC-2713_2
MNLNFPLLDEPIPLRGGTILVLEDVCVFSKIVQHCYQYEEDSELKFFDHKMKAIKESEIMLVTDILGFDVNSPTILKLIHADLESQFNEKPEVKSMIEKLVATITELIVFECLENELDLEYDEITILELIKSLGVKVETQSDTIFEKCLEILQIFKYLTKKKLLIFVNSGAYLTKDEVASLQEYISLTNLTVLFLEPRKLYDFPQYILDKDYFLITKNMV
>Sdy_ATCC12394_2
MNLNFPLLDEPIPLRGGTILVLEDVCVFSKIVQYCYQYEEDSELKFFDHKMKTIKESEIMLVTDILGFDVNSSTILKLIHADLESQFNEKPEVKSMIDKLVATITELIVFECLENELDLEYDEITILELIKSLGVKVETQSDTIFEKCLEILQIFKYLTKKKLLIFVNSGAFLTKDEVASLQEYISLTNLTVLFLEARELYDFPQYILDEDYFLITKNMV
>Sdy_GGS124_2
MNLNFPLLDEPIPLRGGTILVLEDVCVFSKIVQHCYQYEEDSELKFFDHKMKAIKESEIMLVTDILGFDVNSPTILKLIHADLESQFNEKPEVKSMIEKLVATITELIVFECLENELDLEYDEITILELIKSLGVKVETQSDTIFEKCLEILQIFKYLTKKKLLIFVNSGAFLTKDEVANLQEYISLTNLTVLFLEARELYDFPQYILDEDYFLITKNMV
>Sdy_RE378_2
MNLNFPLLDEPIPLRGGTILVLEDVCVFSKIVQHCYQYEEDSELKFFDHKMKTIKESEIMLVTDILGFDVNSSTILKLIHADLESQFNEKPEVKSMIDKLVATITELIVFECLENELDLEYDEITILELIKSLGVKVETQSDTIFEKCLEILQIFKYLTKKKLLIFVNSGAFLTKDEVANLQEYISLTNLTVLFLEARELYDFPQYILDKDYFLITKNMV
>Seq_MGCS10565_4
MINFSLLDEPLKLEQMTILTVKDVRVFSSLIRNFYQYGESGDLKLFDHRLKGLKETELMIITDILEYDINSPTILKMVHADLEECFNEQPEVKSMLEKLAATITELIAFECLENELDLEYDKITILELIKALGVKVETQSDTIFEKCLEILQVFKYLTKKKLLVFVNSGSYFTREEFEQLKEYVELSNQTVLFLEPRPLYDFPQYILDEDYFLVTQNKLEGIEH
>Sga_ATCC43143_1
MRLHFTHPYKDNLDINFGQFTQIIGQNQQLKYYMWQIFMWYFDGKKYSEEDLSLFNQEEPEILCEGKSLKRNSFSVISISDIQDLLEQMSYKRGTVACDFLKLHLNTVDVMTEVDEINDKLDKISLTVNHNLDLSIKDVTYHTESCVVTSEQLLSKYFQPYFNYQGRNISFEFVDNETKVMFLLKMLQERLSNDTNNILLIFKNMDDYLDYSSFITICKTITQMTEKFPNFYCTIFPSNESYLYVTKETIEHVTIVSDFIESLFDLDFMYERFIGRYPSNNIPSKSEFLILLQKNASYLFSDQISYISLGISDMVAIKILNSLYQYDKSVVYPIPKIDPLEISFLKDRD
>Sga_ATCC43143_2
MKINFPILDEPIEILDATILTVEDVTVFSNLVRQFYSYSEECDLKLFDKKLRSLKVSELLLVTDIFGFDVNSQSMLKLIHADLESQLNDKPEVKSMIEQLANTITELLSYECLENELDLEYDEITILELIKALGVKIETQSDTIFEKCFEILQVYNYLSKKKLLIFVNSGAYLTKNEMEKLIEYIKLSNQKVLFLEPRRLYDFPQYVLDSDYFLIAENMN
>Sga_ATCCBAA-2069_1
MKINFPILDEPIEILDATILTVEDVTVFSNLVRQFYSYSEECDLKLFDEKLRSLKVSELLLVTDIFGFDVNSQSMLKLIHADLESQLNDKSEVKSMIEQLANTITELLSYECLENELDLEYDEITILELIKALGVKIETQSDTIFEKCFEILQIYNYLSKKKLLIFVNSGAYLTKNEMKKLIEYIKLSNQKVIFLEPRRLYDFPQYVLDSDYFLIAENMN
>Sga_ATCCBAA-2069_2
MKINFPILDEPIEILDATILTVEDVTVFSNLVRQFYSYSEECDLKLFDEKLRSLKVSELLLVTDIFGFDVNSQSMLKLIHADLESQLNDKSEVKSMIEQLANTITELLSYECLENELDLEYDEITILELIKALGVKIETQSDTIFEKCFEILQIYNYLSKKKLLIFVNSGAYLTKNEMKKLIEYIKLSNQKVIFLEPRRLYDFPQYVLDSDYFLIAENMN
>Sga_UCN34_1
MRLHFTHPYKDNLDINFGQFTQIIGQNQQLKYYMWQIFMWYFDGKKYSEEDLSLFNQEEPEILCEGKSLKRNSFSVISISDIQDLLEQMSYKRGTVACDFLKLHLNTVDVMTEVDEINDKLDKISLTVNHNLDLSIKDVTYHTESCVVTSEQLLSKYFQPYFNYQGRNISFEFVDNETKVMFLLKMLQERLSNDTNNILLIFKNMDDYLDYSSFITICKTITQMTEKFPNFYCTIFPSNESYLYVTKETIEHVTIVSDFIESLFDLDFMYERFIGRYPSNNIPSKSEFLILLQKNASYLFSDQISYISLGISDMVAIKILNSLYQYDKSVVYPIPKIDPLEISFLKDRD
>Sga_UCN34_2
MKINFPILDEPIEILDATILTVEDVTVFSNLVRQFYSYSEECDLKLFDKKLRSLKVSELLLVTDIFGFDVNSQSMLKLIHADLESQLNDKPEVKSMIEQLANTITELLSYECLENELDLEYDEITILELIKALGVKIETQSDTIFEKCFEILQVYNYLSKKKLLIFVNSGAYLTKNEMEKLIEYIKLSNQKVLFLEPRRLYDFPQYVLDSDYFLIAENMN
>Sgo_CH1_2
MKMNISHPYKDKISLSFGQFTQIVGQDQQLKYYIWQILLWYFGGKKYSEEDLILFEQNEPKILIDDIMVSRSEFSVIQVSNINDLIEQMEYKKGTVAYDYIKKKINSIEIMEQIENINDNLDRISLQLNQKLNLQLDEIIYHTEAKYFNTDQLIQKNFLPYFGTNDKNISFEFVDNKIKFLLFLSMLEVMATNSSDKFLLVLRNLDDFLSYSDFVECCEKMEFLTNHSDSLYIVLFPSNEGYLHVTKEVLEEINIVSDYVDHFYSLEFMYDRFTNQYPINQIPDEQEFLTSLRKIGSYLFSSDILHMSLSIEDQVVLKILNKLYQYEMKTKFSIKLVNPMLLKYLEE
>Sin_B196_1
MKMNFTHPYRENLSINFGPFSQIVGDNQQLKYYMWQLLIWYFNGKKYNVEDLNLFEQTEPEITGENTIFKRTDYKIISISDIQDLIEQMAYKKGTVAFDFLKSKLDNLEIMEQIDYINDKLDQISMIVNERLNFQIEGIHYHTESQYFTTEQLILKNFLPYFGFKDKNISFEFVENETKFIIFMQMLEQLIQGQTNRILLVLRNMDDYLNYCSFVKCCEQLEEMADNYNNFSVIIFPSNEGYLYLNRENMEYVNIVSDLVEHFYEFSFMYERFIGQYPTNDLPTEDDFIVSLQKISPYLFSKDVTHMSLSIQDMVTLKIMNSLYHYNKKIHFAYNPPTQLLINFLKN
>Sin_CJ18_1
MKINFPILDEPIELSNAMILTIEDVSVFSNLIRQLYSYTEESELKLFDKKLKSLKESELLLVTDILGFDVNSSSMLKLIHADLESQLNDKPEVKLMIENLANTITELIAYECLENELDLEYDEITILELIKALGVKIETQSDTIFEKCFEILQIFNFLSKKKLLVFVNSGAYLSKEEMQKLIEYIELSNQRVLFVEPRRLYDFPQYVLDKDYFLLAENMN
>Slu_033_1
MKINFPILDEPIEISGGTILAVENVTVFSNLVRQLYSYTEESELKLFDKKLKSLKESELLLVTDILGFDVNSSSMLKLIHADLESQLNEKPEVKSMIENLADTIAELIAYECLENELDLEYDEITVLELIKALGVKIETQSDTIFEKCFEILQIYNYLSKKKLLIFVNSGAYLTQNEMERLMEYIKLSNQKVLFLEPRKLYDFPQYVLDNDYFLITENMS
>Slu_033_2
MKINFPILDEPIEISGGTILAVENVTVFSNLVRQLYSYTEESELKLFDKKLKSLKESELLLVTDILGFDVNSSSMLKLIHADLESQLNEKPEVKSMIENLADTIAELIAYECLENELDLEYDEITVLELIKALGVKIETQSDTIFEKCFEILQIYNYLSKKKLLIFVNSGAYLTQNEMERLMEYIKLSNQKVLFLEPRKLYDFPQYVLDNDYFLITENMS
>Sma_ACA-DC198_1
MRLHFTHPYKDNLDINFGQFTQIIGQNQQLKYYMWQIFMWYFDGKKYSEEDLSLFNQEEPEILCEGKSLKKNSFSVISISDIQDLLEQMSYKRGTVACDFLKLHLNTVDVMTEVDEINDKLDKISLTVNHNLDLSIKDVIYHTESCVVTSEQLLSKYFQPYFNYQGRNISFEFVDNETKVMFLLKMLQERLSNDTNNILLIFKNMDDYLDYSSFITICKTITQMTEKFPNFYCTIFPSNESYLYVTKETVEHVTIVSDFIESLFDLDFMYERFIGKYPSNNIPSKSEFLILLQKNASYLFSDQISYISLGISDMVAIKILNSLYQYDKSVVYPIPKIDPLEISFLKDKD
>Smo_F0204
MKLANSKFFETLDFEKGSQTLVVENVELLRTIILQLKFQINNKIGDFILSDKDAILDISKNILLITDVFEISSLSKQLKNKLQQYVESNYDNDDLYQDLYQKLIDFGNDLINSSPYPLCFNQSITKIDMIKLLDIQLEHNYSSLLEEIVDYIDIFSQIIKTKLFVFISLRSYLTGEEFNNFIKIMDYKGIRILLIERYLSLDNSIVDNVQIIDKDLCVI
>Smu_GS-5_1
MKLNFPILDEPITLEKSTILVLEDVQVFAQMVRNLYQYDEDSELKFFNRKFKSLKPSELMLVTDILGYDVNAPSLLKLVHADLENQFNEKPEVKSMVEKLANTITELIAYECLENELDLEYDEITILELIKALGVKIETQSDTIFEKMFEVLQVYKYLNKKKLLVFINTLSYFKREEITQILEYIHLSDMVVLFIEPRKIDGFAQYILDEDYFLITESNN
>Smu_LJ23_2
MKLNFPILDEPITLEKSTILVLEDVQVFAQMVRNLYQYDEDSELKFFNRKFKSLKPSELMLVTDILGYDVNAPSLLKLVHADLENQFNEKPEVKSMVEKLANTITELIAYECLENELDLEYDEITILELIKALGVKIETQSDTIFEKMFEVLQVYKYLNKKKLLVFINTLSYFKREEIAQILEYIHLSDMVVLFLEPRKIDGFAQYILDEDYFLITESNN
>Smu_NN2025_2
MKLNFPILDEPITLEKSTILVLEDVQVFAQMVRNLYQYDEDSELKFFNRKFKSLKPSELMLVTDILGYDVNAPSLLKLVHADLENQFNEKPEVKSMVEKLANTITELIAYECLENELDLEYDEITILELIKALGVKIETQSDTIFEKMFEVLQVYKYLNKKKLLVFINTLSYFKREEIAQILEYIHLSDMVVLFIEPRKIDDFAQYILDEDYFLITESNN
>Smu_UA159_1
MVRNLYQYDEDSELKFFNRKFKSLKPSELMLVTDILGYDVNAPSLLKLVHADLENQFNEKPEVKSMVEKLANTITELIAYECLENELDLEYDEITILELIKALGVKIETQSDTIFEKMFEVLQVYKYLNKKKLLVFINTLSYFKREEIAQILEYIHLSDMVVLFLEPRKIDGFAQYILDEDYFLITESNN
>Spa_ATCC43144_1
MRLHFTHPYKDNLDINFGQFTQIIGQNQQLKYYMWQIFMWYFDGKKYSEEDLSLFNQEEPEILCEGKSLKRNSFSVISISDIQDLLEQMSYKRGTVACDFMKLHLNTVDVMTEVDEINDKLDKISLTVNHNLDLSIKDVTYHTESCVVTSEQLLSKYFQPYFNYQGRNISFEFVDNETKVMFLLKMLQERLSNDTNNILLIFKNMDDYLDYSSFITICKTITQMTEKFPNFYCTIFPSNESYLYVTKETIEHVTIVSDFIESLFDLDFMYERFIGRYPSNNIPSKSEFLILLQKNASYLFSDQISYISLGIPDMVAIKILNSLYHYDKSVVYPIPKIEPIEISFLKDRD
>Spa_F0449
MKMNISHPYKDNITLSFGQFTQVVGQDQQLKYYIWQILLWYFGGKKYSEEDLVLFEQNEPKILIDDTAVSRSEFRVIQLSNINDLIEQMEYKKGTIAYDYLKKKINTVEMMEQIENINDHLDRISLLLNQNLNLQLDGINYHAEAKYFNADQLIQKNFLPYFGQNDKNISFEFVDNKTMFLLFLSMLQVVITDQSEKVLLVLRNMDDYLSYKEFVECCEQLERLTIHCNMLYTISFPSNEGFLHVTKEVLEEINIVSDYVDHFYSLEFMYERFTNQYPINQIPCKQEFLSSLRKIGPYLFSSDILHMSLSIEDQVALRILNNLYQYEMKIKFRIEPVNPMLLKYLEE
>Sps_ED99
MKIASHVTEVLEIKEQSLNIITFEDTDLCGMFIQNFMDYMTNKPVVENQFAHFISDDYETINSKNFHPIILNGGDRDVLGQKLIEEKVYQIFEEQIIKCETTNYEFLKFEQSLTHLKSSLGIYDSDYQIELQSSTFKLRKLLKLFGLDFHNQLKDLNELNKRKAFIDLLIHPTKENILIILFPESHLGIHDIKKFIHLIKRYKFTTIIFTNHPSIIINEENIFLCKSNKKCHDIEKIYEELMLFVPEEVVSHQLVNMIAYHEFVGENLSEYERYFKFINHYN
>Sps_LQ940-04
MNLNLPILDQPLPLESHTILAIENVSLYATLVSYFYQYTETSHLKLFDKKLKALKESEIMIITDVLGYDVNAPGLLKMVHADLEEQLNEKPEVKSMVDKLAATITELIAFEYLENELDLEYDEITVLELIKALGVKVETRSDTIFEKCLEILQIFKYLNKKKLLIFVNCGSYLNQEE
>Spy_A20_1
MNLNFSLLDEPIPLRGGTILVLEDVCVFSKIVQYCYQYEEDSELKFFDHKMKTIKESEIMLVTDILGFDVNSSTILKLIHADLESQFNEKPEVKSMIDKLVATITELIVFECLENELDLEYDEITILELIKSLGVKVETQSDTIFEKCLEILQIFKYLTKKKLLIFVNSGAFLTKDEVASLQEYISLTNLTVLFLEPRELYDFPQYILDEDYFLITKNMV
>Spy_M1GAS_1
MNLNFSLLDEPIPLRGGTILVLEDVCVFSKIVQYCYQYEEDSELKFFDHKMKTIKESEIMLVTDILGFDVNSSTILKLIHADLESQFNEKPEVKSMIDKLVATITELIVFECLENELDLEYDEITILELIKSLGVKVETQSDTIFEKCLEILQIFKYLTKKKLLIFVNSGAFLTKDEVASLQEYISLTNLTVLFLEPRELYDFPQYILDEDYFLITKNMV
>Spy_MGAS10270_1
MNLNFSLLDEPIPLRGGTILVLEDVCVFSKIVQYCYKYEEDSELKFFDRKMKTIKESEIMLVTDILGFDVNSSTILKLIHADLESQFNEKPEVKSMIDKLVATITELIVFECLENELDLEYDEITILELIKSLGVKVETQSDTIFEKMSRNTSNFQISHQEKVSRLCQ
>Spy_MGAS15252_1
MNLNFSLLDEPIPLRGGTILVLEDVCVFSKIVQYCYQYEEDSELKFFDHKMKTIKESEIMLVTDILGFDVNSSTILKLIHADLESQFNEKPEVKSMIDKLVATITELIVFECLENELDLEYDEITILELIKSLGVKVETQSDTIFEKCLEILQIFKYLTKKKLLIFVNSGAFLTKDEVASLQEYISLTNLTVLFLEPRELYDFPQYILDEDYFLITKNMV
>Spy_MGAS1882_1
MNLNFSLLDEPIPLRGGTILVLEDVCVFSKIVQYCYQYEEDSELKFFDHKMKTIKESEIMLVTDILGFDVNSSTILKLIHADLESQFNEKPEVKSMIDKLVATITELIVFECLENELDLEYDEITILELIKSLGVKVETQSDTIFEKCLEILQIFKYLTKKKLLIFVNSGAFLTKDEVASLQEYISLTNLTVLFLEPRELYDFPQYILDEDYFLITKNMV
>Spy_MGAS5005_1
MNLNFSLLDEPIPLRGGTILVLEDVCVFSKIVQYCYQYEEDSELKFFDHKMKTIKESEIMLVTDILGFDVNSSTILKLIHADLESQFNEKPEVKSMIDKLVATITELIVFECLENELDLEYDEITILELIKSLGVKVETQSDTIFEKCLEILQIFKYLTKKKLLIFVNSGAFLTKDEVASLQEYISLTNLTVLFLEPRELYDFPQYILDEDYFLITKNMV
>Spy_MGAS6180_2
MNLNFSLLDEPIPLRGGTILVLEDVCVFSKIVQYCYKYEEDSELKFFDRKMKTIKESEIMLVTDILGFDVNSSTILKLIHADLESQFNEKPEVKSMIDKLVATITELIVFECLENELDLEYDEITILELIKSLGVKVETQSDTIFEKCLEILQIFKYLTKKKLLIFVNSGAFLTKDEVASLQEYISLTNLTVLFLEPRELYDFPQYILDEDYFLITKNMV
>Spy_NZ131_1
MNLNFSLLDEPIPLRGGTILVLEDVCVFSKIVQYCYKYEEDSELKFFDRKMKTIKESEIMLVTDILGFDVNSSTILKLIHADLESQFNEKPEVKSMIDKLVATITELIVFECLENELDLEYDEITILELIKSLGVKVETQSDTIFEKCLEILQIFKYLTKKKLLIFVNSGAFLTKDEVASLQEYISLTNLTVLFLEPRELYDFPQYILDEDYFLITKNMV
>Ssa_JIM8777_3
MKFFVQHPYKERIELNIGAITQIVGQNKELKYYIWQILSWYFGEKKYSSEDLSIFDYEEPTILDESGEIVKRSSYHYIDISSFKDLLEQMEYKKGTLAQGYLGKIVNQVDIVAHLEKINEQVELIEGAMNQHINLNSGRVEYHLENRPLTLDQLLSKNFSPFFAIENKNLSFEWVSNTDKLSLFLEMLDRLLSQTTEKYLIVLKNIDSFISVETYDSFYKQIGRLVKKYPNLTFILFPSDQCYLKIDEENSRFVNILSDQVEHLYDVEFMYESVAKHYPSNNFPTRDGFRMSLETVTPYLLTKMTRQPSLSLVDSVILNILNQLFHFNYRIRYPQTSDEKLLQKFLESKN
>Ssa_SK49
MKINFPLLDEPLAIENATFLVLEDQLTFSTIVKQFYQYTDDGKLKLFDRNLKALKESELLVITDVLGYNLNSPAMLKLIHADLENQLNDKPEVKSMIEKLVATITELLAFECLENELDLEYDEITILELIDALGVKVETLSDTLFEKMLEIVQVFKYLSKKKLLVFINATAYLSKNELVNLIEYIQLNQLRVLFVEPRKVYDFPQYVLDQDYFLNPENMV
>Ssp_CAG:314
MILSHFDLEKPLELTPAVVNVLVVENENKFFDFCKEFALQSKGNSGNFVLFDGDTKLSLVKDVKLLYDFFNFDLGDKRARDGLLNCLVQIAENNFAVEYSELVEKIYAFFEKLNGETDFPIDFDTESSLTQLLKAYGVRWKDEKDCLLESIVSFIHFNARILGIKCFAFFNLKNFLNEKDLKSLYYEAQLEDVCLFLLENTLKNKTDEEFVTLIDKDLCEIIV
>Ssp_I-G2_3
MKMNISHPYKDNITLSFGQFTQVVGQDQQLKYYIWQILLWYFGGKKYSEEDLVLFEQNEPKILIDDTVVSRSEFRVIQLSNINDLIEQMEYKKGTIAYDYLKKKINTVETMEQIENINDHLDRISLLLNQNLNLQLDGINYHTEAKYFNADQLIQKNFLPYFGQNDKNISFEFVDNKTKFLLFLSMLQVVITDQSEKVLLVLRNMDDYLSYKEFVECCEQLERLTNYCNMLYTISFPSNEGYLHVTKEVLEEINIVSDYIDHFYSLEFMYERFTDQYPINQIPSKQEFLSSLRKIGPYLFSSDILHMSLSIEDQVALRILNNLYQYEMKIKFHIEPVNPMLLKYLEE
>Ssu_D9
MKWLITHHVLNNIPIHVGQFTQIVGQNYELKYYIWQILIWYFGGKKYSEEDLILFNQEEPVISQDSEAIKRNAFKIISIAEVGDILEQISYKKGTIGFSYLSLKMQNIEIIEELEILNYHLHKIAQKVNSSISLINDEIEYEVGTTDLLPEQILTKQLTPHFKKSRDEIAIEFISNEKKLCFLLQMLNAIMQEQTKPILLVLKNLDDYLTYDSFVRIAQYLEELSNKYPYFNTILFPSQEGYLYLTEATLETVNIVSDRIEHYPAFTFLYTRYQQSYPSTSPLGEKEFLNSLRKISSYLFSSDINRVVSLADIDLVTLKIVNSLYQYDIKMVYMYKGISKLEENYLSS
>Ssu_ST3_2
MKWLITHHVLNNIPIHVGQFTQIVGQNYELKYYIWQILIWYFGGKKYSEEDLILFNQEEPVISQDSEAIKRNAFKIISIAEVGDILEQISYKKGTIGFSYLSLKMQNIEIIEELEILNYHLHKIAQKVNSSISLINDEIEYEVGTTDLLPEQILTKQLTPHFKKSRDEIAIEFISNEKKLCFLLQMLNAIMQEQTKPILLVLKNLDDYLTYDSFVRIAQYLEELSNKYPYFNTILFPSQEGYLYLTEATLETVNIVSDRIEHYPAFTFLYTRYQQSYPSTSPLGEKEFLNSLRKISSYLFSSDINRVVSLADIDLVTLKIVNSLYQYDIKMVYMYKGISKLEENYLSS
>Ssu_YB51
MKWLITHHVLNNIPIHVGQFTQIVGQNYELKYYIWQILIWYFGGKKYSEEDLILFNQEEPVISQDSEAIKRNAFKIISIAEVGDILEQISYKKGTIGFSYLSLKMQNIEIIEELEILNYHLHKIAQKVNSSISLINDEIEYEVGTTDLLPEQILTKQLTPHFKKSRDEIAIEFISNEKKLCFLLQMLNAIMQEQTKPILLVLKNLDDYLTYDSFVRIAQYLEELSNKYPYFNTILFPSQEGYLYLTEATLETVNIVSDRIEHYPAFTFLYTRYQQSYPSTSPLGEKEFLNSLRKISSYLFSSDINRVVSLADIDLVTLKIVNSLYQYDIKMVYMYKGISKLEENYLSS
>Sth_CNRZ1066_1
MKFFVQHPYKERIELNIGAITQIVGQNNELKYYTWQILSWYFGGKKYSSEDLSIFDYEEPTILDEAREIVKRSSYHYIDISSFKDLLEQMEYKKGTLAQGYLRKIVNQVDIVGHLEKINEQVELIEEAMNRHINLNCGQVEYHLENLPLTLDQLLTKNFSPFFAIENKNLSFEWVSNIDKLSLFLEMLDHLLSQTTEKYLIVLKNIDGFISEESYTIFYRQICHLVKKYPNLTFILFPSDQGYLKIDEENSRFVNILSDQVEHLYDVEFMYERVMKYYPSNDFPTREGFRMSLETVTPYLLTKMLRQPSLSLVDSVILNILNQLFHFSYRIRCSQTPDKELLQKFLESKD
>Sth_DGCC7710_1
MKFFVRHPYKERIELNIGAITQIVGQNNELKYYTWQILSWYFGGKKYSSEDLSIFDYEEPTILDEAREIVKRSSYHYIDISSFKDLLEQMEYKKGTLAHGYLSKIINQVDIVGHLEKINEQVELIEEAMNRHINLHCGQVEYHLENLPLTLDQLLTKNFSPFFAIENKNLSFEWVSNIDKLSLFLEMLDHLLSQTTEKYLIVLKNIDGFISEESYTIFYRKICHLVKKYPNLTFILFPSDQGYLKIDEENSRFVNILSDQVEHLYDVEFMYERVMKYYPSNDFPTREGFRMSLETVTPYLLTKMLRQPSLSLVDSVILNILNQLFHFSYRIRYSQTPDKELLHKFLESND
>Sth_DGCC7710_2
MKYFVQHPYKERIELNIGAITQIVGQNKELKYYIWQILSWYFGGKKYSSEDLSIFDYEEPTILDESGEIVKRSSYHYIDISSFKDLLEQMEYKKGTLAQGYLSKILNQVDIVGHLEKINEQVELIEGAMNQHINLNCGQVEYHLENHPLTLDQLLSKNFSPFFAIENKNLSFEWVSNTDKLSLFLEMLDRLLSQTTEKYLIVLKNIDGFISEESYTIFYRQICHLVKKYPNLTFILFPSDQGYLKIDEENSRFVNILSDQVEHLYDVEFMYERVMKYYPSNDFPTREGFRMSLETVTPYLLTKMLRQPSLSLVDSVILNILNQLFHFSYRIRYSQTPDKELLHKFLESKD
>Sth_JIM8232_1
MKFFVQHPYKERIELNIGAITQIVGQNNELKYYTWQILNWYFGGKKYSSEDLSIFDYEEPTILDEVGEIVKRNSYHYIDISSFKDLLEQMEYKKGTLAHAYLRKIANQVDIVTHLEKINEQVELIERAMNQHINLNCGQVEYHLENLPLTLDQLLTKNFSPFFAIENKNLSFEWVSNIDKLSLFLEMLDHLLSQTTEKYLIVLKNIDGFISEESYTIFYRQICHLVKKYPNLTFILFPSDQGYLKIDEENSRFVNILSDQVEHLYDVEFMYERVMKYYPSNDFPTREGFRMSLETVTPYLLTKMLRQPSLSLVDSVILNILNQLFHFSYRIRYSQTPDKELLHKFLESKD
>Sth_LMD-9_2
MKINFSLLDEPMEVNLGTVLVIEDVSVFAQLVKEFYQYDEQSNLTIFDSKIRSIRSSELLLITDILGYDINTSQVLKLLHTDIVSQLNDKPEVRSEIDSLVSLITDIIMAECIENELDIEYDEITLLELIKALGVRIETKSCTVFEKIFEILQIFKYLVKKRILVFVNSLSYFSKDEIYQILEYTKLSQADVLFLEPRQIEGIQQFILDKDYILMPYNN
>Sth_LMD-9_5
MKFFVRHPYKDRIELNIGAITQIVGQNNELKYYILQILSWYFGGKKYSREDLSIFDYEEPTILDEAREIVKRSSYHYIDISTFKDLLEQMEYKKGTLAHGYLRKIVNQVDIVGHLEKINEQVELIEEAMNRHINLNCGQVEYHLENLPLTLDQLLTKNFSPFFTIENKNLSFEWVSNIDKLSLFLEMLDHLLLQTTEKYLIVLKNIDGFISEESYTIFYRQICHLVKKYPNLTFILFPSDQGYLKIDEENSRFVNILSDQVEHLYDVEFMYERVMKYYPSNDFPTREGFRMSLETVTPYLLTKMLRQPSLSLVDSVILNILNQLFHFSYRIRYLQKSDEKLLQKFLESKD
>Sth_LMG18311_1
MNINFSLLDEPLEINQGTVLVIEDVSVFAQLVKEFYQYDEQSNLTIFDSKIRSIRSSELLLITDILGYDINTSQVLKLLHTDIVSQLNDKPEVRSEIDSLVSLITDIIMAECIENELDIEYDEITLLELIKALGVRIETKSCTVFEKIFDILQIFKYLVKKRILVFVNSLSYFSKDEIYQILEYTKLSQADVLFLEPRQIEGIQQFILDKDYILMPYNN
>Sth_MN-ZLW-002_1
MKFFVQHPYKERIELNIGAITQIVGQNNELKYYTWQILNWYFGGKKYSSEDLSIFDYEEPTILDEVGEIVKRNSYHYIDISSFKDLLEQMEYKKGTLAHAYLRKIANQVDIVTHLEKINEQVELIERAMNQHINLNCGQVEYHLENLPLTLDQLLTKNFSPFFAIENKNLSFEWVSNIDKLSLFLEMLDHLLSQTTEKYLIVLKNIDGFISEESYTIFYRQICHLVKKYPNLTFILFPSDQGYLKIDEENSRFVNILSDQVEHLYDVEFMYERVMKYYPSNDFPTREGFRMSLETVTPYLLTKMLRQPSLSLVDSVILNILNQLFHFSYRIRYSQTPDKELLHKFLESKD
>Sth_MN-ZLW-002_3
MKINFSLLDEPMEVNLGTVLVIEDVSVFAQLVKEFYQYDEQSNLTIFDSKIRSIRSSELLLITDILGYDINTSQVLKLLHTDIVSQLNDKPEVRSEIDSLVSLITDIIMAECIENELDIEYDEITLLELIKALGVRIETKSCTVFEKIFEILQIFKYLVKKRILVFVNSLSYFSKDEIYQILEYTKLSQADVLFLEPRQIEGIQQFILDKDYILMPYNN
>Sth_ND03_1
MKFFVRHPYKDRIELNIGAITQIVGQNNELKYYIWQILSWYFGGKKYSSEDLSIFDYEEPTILDEAREIVKRSSYHYIDISSFKDLLEQMEYKKGTLAHGYLRKIVNQVDIVGHLEKINEQVELIEEAMNRHINLNCGQVEYHLENLPLTLDQLLTKNFSPFFAIENKNLSFEWVSNIDKLSLFLEMLDHLLSQTTEKYLIVLKNIDGFISEESYTIFYRQICHLVKKYPNLTFILFPSDQGYLKIDEENSRFVNILSDQVEHLYDVEFMYERVMKYYPSNDFPTREGFRMSLETVTPYLLTKMLRQPSLSLVDSVILNILNQLFHFSYRIRYSQTSDEKLLQKFLESKD
>Sth_ND03_3
MKINFSLLDEPMEVNLGTVLVIEDVSVFAQLVKEFYQYDEQSNLTIFDSKIRSIRSSELLLITDILGYDINTSQVLKLLHTDIVSQLNDKPEVRSEIDSLVSLITDIIMAECIENELDIEYDEITLLELIKALGVRIETKSCTVFEKIFEILQIFKYLVKKRILVFVNSLSYFSKDEIYQILEYTKLSQADVLFLEPRQIEGIQQFILDKDYILMPYNN
>Tde_ATCC33521
MKLVHPDIKNQIIFSENKVNVLTIENKTFFTEFVSELFSQYSGNEGKFILSEDDKELSIPKTCELILNPINLDINNKQNLNKIYSILKQSISDEYNYLKTCTIKSEILKHIDDVLLSLDIPLKRSEELDLISIFKAVNISFETEYTNLLEKIIDYISASVELNQIKCFIFINLKQFLHFKDLSELYKFACYIKTNLFLIEGSYTSTKEDCEKSYIIDKDLCEIY
>Tde_ATCC35405
MKLVHPDIKNQIIFSENKVNVLTIENKTFFTEFVSELFSQYSGNEGKFILSEDDKELSIPKTCELILNPINLDINNKQNLNKIYSILKQSISDEYNYLKTCTIKSEILKHIDDVLLSLDIPLKRSEELDLISIFKAVNISFETEYTNLLEKIIDYISASVELNQIKCFIFINLKQFLHFKDLSELYKFACYIKTNLFLIEGSYTSTKEDCEKSYIIDKDLCEIY
>Tpu_OMZ758
MKLVYPDIENQIIFSENTVNVLTIENKTFFTEFVSELFSQYSGYEGKFILSEDNKELSIPKICEMILNPINININNKQNLNKVYSILKQSISDEYNYIKTCTIKSKILKHIDDILLSLDVPLKRSEELDLISIFKSVNISFETENKNLLEKLIDYISASVELNQIRCFIFINLKQFLNFKDLSKLYKFARYIKTNLFLIEGTYTSIKEDCEKSYIIDNDLCEIY
>Vat_ACS-134-V-Col7a
MKLMYQDSILEFEVLRDKVTVVSFENRKVFRRMVTELDIQCDSGVGPWILNDNDKAFNLDKYSHIILNPLYVDVNSKSLLTKLQNQLTKEALLMTEEVADIVNRLHAFYYSLEFGYPLSIQHKMEMGAAEIIKLGSFNFEFNRKGEVMDLMSYIEVVDTLLSPMIYIMINLDLVLNDDEINAFYQNMLSRQLRLVCLTTGSFDRESLDKNLINGYILDNDFCII
>Vpa_ATCC17745
MKLMYQDSTLDFEVSSDKVTVISFENCKVFRRMVTELDIQCDGGEGPWILNDNNKAFNLDKYGHIILNPLYVDINSKALLTKLQNQLSKEALLMTEEVADIVNRLHAFYYSLEFGYPLSIQHKLEIGTAELIKLGSFNFEFNRTGDIMDFMSYIEVVDKLLSPMVYIMVNLDLVLNDDEINAFYHNMLSRQLRLVCLTTGSFVKENLDKSLINGYILDNDFCVI
>Vsp_6_1_27
MKLMYQDSTLDFEVSSDKVTVISFENCKVFRRMVTELDIQCDGGEGPWILNDNNKAFNLDKYGHIILNPLYVDINSKALLTKLQNQLSKEALLMTEEVADIVNRLHAFYYSLEFGYPLSIQHKLEIGTAELIKLGSFNFEFNRTGDIMDFMSYIEVVDKLLSPMVYIMVNLDLVLNDDEINAFYHNMLSRQLRLVCLTTGSFVKENLDKSLINGYILDNDFCVI
>Vsp_780strF0422
MKLFYQDSTIEIDLNSTKVNYLCIEKHSVFRHMILELYEQYNGGEGPWIYNVNAERIAIDKSFHIIMNPIQVDVNSKTILTKLNANLVKESNLMMEDLHDVVCKLHQFFYKLEFGANIALEHKEEIVAADLIKLGGFKIHESDTDTVARLIDYIDIVHELLDPDLFVIMNIDLYLDLEELDQFFNTILAKQLCFLCISSGSYGLQDIDKSLINGYTLDNDFCLI
>Vsp_SK1
MDLRLLVRKDAEDYELNVGKYSSLFVNYTTNERALIQPVIDFFQPRSKMKNEISVSDIVNEYEEIASSRFRAITFTNDLLLEETKLGSKTLLKGQVKQSLLNNVEADGYINSINVLIEDLVEQSISELPVRPRLLTYDSLIKLLEIDLGSDMLGETNHFMHQNKLLLPILNKYLINNLNQPGIVFFFYPETYLSPKEQTEMHQLLQIFSETIPVFVITKSKQFLSDRLSGLNYFIHNHQIFSKEFIEELEWNSPVNYDYNDLEKRVVTLFQRFADLLELNPTISNYTDADVVLFTSIDLYVFVSLLFKMKFEFELNLDESRINAPVYKYIIDIYEKI
>Wci_FBL5
MFSLNFDFLDEPIKLEGFTELVIENRTVFTKVVQALYEYSDYEDYIQIFNEDYQALKANELMLVNDVLGFDINSATTLKLVYQDIIGQINDKPEVKSKIESYLNQAIQIIKDELVEFEIDLVSDEILLTEALKSLGVKIEIVSDTIFERFFEIIQVFKYLKAKELLVVINAGVYFSKSEIAAIAEYTELQNMNMLMINSAKYEGVKSRYVLDEDFVIMHEHMV
>Wha_FBL4
MKTHDNLEINSGQISILGTNSPTVYTDIIQGLQDENEKISIVDENYSALEIAHAIDWIGDVGTQNLVLTKYLRQIEKLFLRSVTDEQQNKIHDEINRIFNIVSEQLFLLDLPIEVNFDFDLKKLFKYCRIRFDPILISKPYGIIETIIKIHETSNLDSCIVLTNVAHYLTSVEFEELSQLVKETNQKILLIEFTEIEEQNFYRNAEFYYIDTDFIDWHN
