# Supplementary material for: Conserved DNA motifs in the type II-A CRISPR leader region
Source: PeerJ. 2017 Apr 4;5:e3161. doi: 10.7717/peerj.3161 (PMC5382924; doi:10.7717/peerj.3161)
Supplement: Supplemental Information 2 — Fasta files containing the sequences for all protein and DNA sequences used in this study. [file peerj-05-3161-s002.zip › FastaFiles/FirstRepeats_All.fa]

>Ain_RyC-MR95
GTTTGAGAGATATGTAAATTCAAAGGATAATCAAAC
>Asp_D21
GTTTGAGAGATATGTAAATTCAAAGGATAATCAAAC
>Bpe_CAG-437
ATTTTAGTACCTGAACAAATTACGTGACTGTAAAAC
>Bbi_S17
GTTTCAGATGCCTGTCAGATCAATGACTTTGACCAC
>Bca_F6-1037
GTTTTAGAGCTGTGTTAAATTGAATGGTATTAAAAC
>Bth_20171
GTTTTAGAGCTGTGTTAAATTGAATGGTATTAAAAC
>Bfi_16_4
GTTTTAGTACCCGGGAAAATTAAGTGATTGGAAAAC
>Bsp_AC2005
GTTTTAGTACCTAGAGAAATTAAGTGATTAGAAAAC
>Csp_ZWU0011
ATTTTGGTACTCTCGCATCTTTTGGTATAAGGAAAC
>Cma_M35_04_3
GTTCTTGTACTTTCTAGATTTTCATATTAGTAAAAC
>Cmi_15897
GTTTTAGGGTTATGTTATTTTGAACTGAATTAAAAC
>Csp_CAG-230
ATTTTAGTACCTGAAAGAATTGAGTTATCGTAAAAC
>Cgl_PW2
GTTTTGGAGCAGTGTCGTTCTGACTGGTAATCCAAC
>Dlo_AGR2136
GTTTGAGAGTCTTGTTAATACGGAAGGATTTTAAAC
>Esp_YY7918
GTTTTGGAGCAGTGGAATTCTGACTGGTAGTCAAAC
>Efa_TX0012
GTTTTTGTACTCTCAATAATTTCTTATCAGTAAAAC
>Emu_DNA
GTTTTAGAGCTATGTTGAATTGAATGCTTCCAAAAC
>Eph_BAA-412
GTTTTAGAGCCATGTTGAATTGAATGCTTCCAAAAC
>Efa_D32_1
GTTTTAGAGTCATGTTGTTTAGAATGGTACCAAAAC
>Efa_OG1RF_1
GTTTTAGAGTCATGTTGTTTAGAATGGTACCAAAAC
>Edo_3991
GTTTTGTTACCATATGGATTTTTGCTAGATTAAGAC
>Era_29099
GTTTGAGAACCTTGTAAGTTTGTAATGGTGTAAAAC
>Ere_33656
ATTTTAGTAACTGAATAATTTACGTGACTGTAAAAC
>Eyu_43715
GTTTGAGAACCTTGTAAATCAATAAGTATGTAAAAC
>Fho_36813
GTTTTTGTACTCTCGATAATTTTCTATCAGTAAAAC
>Fal_35896
GTTTGAGAGTAGTGTAATTTCATATGGTAGTCAAAC
>Fma_29328
GTTTGAGAATGATGTAATTTCATATAGGTATTAAAC
>Fma_SY403409CC001050417
GTTTGAGAATGATGTAATTTCATATAGGTATTAAAC
>Fba_M10-2
GTTTGAGATACTTGTAAATTTCATTAGTTCTAAAAC
>Fnu_36A2
GTTTGAGAGTAATGTTATTTTAAATAGATTCAAAAC
>Gbe_700627
GTTTGAGTTATCTGCAAATTTTGAGTATTCTAAAAC
>Gha_M341
GTTTGAGAGATATGTAAATTTTGAATTCTACTAAAC
>Gpa_7-10-1-b
GTTTTGGAGCAGTGACAAACTGACTGGTAGTCAAAC
>Hsu_17243
GTTTGAGAATGATGTAATTTCATATAGGTATTAAAC
>Kvi_20405
GTTTTAGAGTTGTGTTATTTTGAACAGATACAAAAC
>Lba_NK4A179
GTTTGAGAGCCTTGTAAAACTGAATATCTCTCAAAC
>Lbu_B-30929
GTTTTAGAAGGATGTTAAATCAATAAGGTTAAACCC
>Lce_22408
GTTTGAGAAGTGTGTTGTTCTCGATAGGTCTTAAAC
>Lfa_3681
GTTTTAGAAGTATGTCTTTCTATTTACTTAAGAACC
>Lga_JV-V03
GTTTTAGATGGTTGTTAGATCAATAAGGTTTAGATC
>Lpa_8700
GTCTCAGGTAGATGTCGAATCAATCAGTTCAAGAGC
>Lpl_ZJ316
GTCTTGAATAGTAGTCATATCAAACAGGTTTAGAAC
>Lrh_GG
GTCTCAGGTAGATGTCAGATCAATCAGTTCAAGAGC
>Lsa_UCC118
GTTTCAGAAGTATGTTAAATCAATAAGGTTAAGACC
>Lmo_10403S_3
GTTTTAGAGCTATGTTATTTTGAATGCTACCAAAAC
>Lmo_EGD
GTTTTAGAGCTATGTTATTTTGAATGCTACCAAAAC
>Lmo_J0161_4
GTTTTAGAGCTATGTTATTTTGAATGCTACCAAAAC
>Lmo_SLCC2482_3
GTTTTAGAGCTATGTTATTTTGAATGCTACCAAAAC
>Lmo_SLCC2540_3
GTTTTAGAGCTATGTTATTTTGAATGCTACCAAAAC
>Lmo_SLCC5850_3
GTTTTAGAGCTATGTTATTTTGAATGCTACCAAAAC
>Lmo_J2-031
GTTTTAGAGCTATGTTATTTTGAATGCTACCAAAAC
>Lmo_N1-011A
GTTTTAGAGCTATGTTATTTTGAATGCTACCAAAAC
>Lmo_R2-502
GTTTTAGAGCTATGTTATTTTGAATGCTACCAAAAC
>Mca_PG14
GTTTTAGTGTTGTACAATATTTGGGTAAACAATAAC
>Mga_str._F
GTTTTAGCACTGTACAATACTTGTGTAAGCAATAAC
>Mmo_163K
GTTTTGGTGTAGTATCATTCTTATGTATTCTTAAAC
>Mov_SC01
GTTTTTGTGCTGTACAATTTCTTACTAGAGTAAAAC
>Msy_53
GTTTTGGGGTTGTACAATTATTTTGTTAAGTAAAAC
>Oki_DSM_17330
GCTTCAGATGTGTGTCAGATCAATGAGGTAGAACCC
>Oul_7084
GTTTTGGGGCAGTGTCGTTTTGACTGGTAATCAAAC
>Pac_D3
GTTTCAGAAGGATGTTAAATCAATAAGGTTAAGATC
>Pdu_BAA-1640
GTTTGAGAGTTATGTAATTTCATATAGGACTAAAAC
>Pan_CAG-621
GTTTGAGAGTGATGTAATTTTATATAGTGACAAAAC
>Pal_23263
GTTTGAGAACCTTGTTATTTACGATACTTCTTTAGC
>Rsp_CAG-197
GTTTGAGAGCTTTGCTAATTCAGAAAGATACAAAAC
>Rla_29176
GTTTGAGAATGATGTAAAAATGTATGGTACTCAAAC
>Smo_F0204
GTTTGAGAACTATGTAAATTATGCTGGTAGCAAAAC
>Sps_ED99
GTTTTAGCACTATGTTTATTTAGAAAGAGGTAAAAC
>Ssp_CAG-314
GTTTGAGTATGGTGCAATTTTAAAGGGTAGTCAAAC
>Tde_33521
GTTTGAGAGTTGTGTAATTTAAGATGGATCTCAAAC
>Tde_35405
GTTTGAGAGTTGTGTAATTTAAGATGGATCTCAAAC
>Tpu_758
GTTTGAGAGTAGTGTAATTTAAGATGGATCTCAAGC
>Vat_ACS-134-V-Col7a
GTTTGCGAGTAGTGTAATTCTGTAAATCTCTAAAAC
>Sag_2603V_R_1
GTTTTAGAGCTGTGCTGTTTCGAATGGTTCCAAAAC
>Sag_A909_1
GTTTTAGAGCTGTGCTGTTTCGAATGGTTCCAAAAC
>Sag_GD201008-001_1
GTTTTAGAGCTGTGCTGTTTCGAATGGTTCCAAAAC
>Sag_NEM316_1
GTTTTAGAGCTGTGCTGTTTCGAATGGTTCCAAAAC
>Sag_SA20-06_1
GTTTTAGAGCTGTGCTGTTTCAAATGGTTTCAAAAC
>San_C1051_4
GTTTTTGTACTCTCAAGATTTAAGTAACTGTAAAAC
>Sdy_12394_2
GTTTTAGAGCTATGTTGTTTTGAATGGTCCCAAAAC
>Sdy_124_2
GTTTTAGAGCTATGTTGTTTTGAATGGTCCCAAAAC
>Sdy_AC-2713_2
GTTTTAGAGCTATGTTGTTTTGAATGGTCCCAAAAC
>Sdy_RE378_2
GTTTTAGAGCTATGTTGTTTTGAATGGTCCCAAAAC
>Seq_MGCS10565_4
GTTTTAGAGTTATGCTGTATTGAATGGTTCCAAAAC
>Sga_43143_1
GTTTTTGTACTCTCAAGATTTAAGTAACCGTAAAAC
>Sga_43143_2
GTTTTAGAGCTGTGCTGTTTCGAATGGTTCCAAAAC
>Sga_BAA-2069_1
GTTTTAGAGCTGTGCTGTTTCGAATGGTTCCAAAAC
>Sga_BAA-2069_2
GTTTTAGAGCTGTGCTGTTTCGAATGGTTCCAAAAC
>Sga_UCN34_1
GTTTTTGTACTCTCAAGATTTAAGTAACCGTAAAAC
>Sga_UCN34_2
GTTTTAGAGCTGTGCTGTTTCGAATGGTTCCAAAAC
>Sgo_CH1_2
GTTTTTGTACTCTCAAGATTTAAGTAACTGTACAAC
>Sin_B196_1
GTTTTTGTACTCTCAAGATTTAAGTAACTGCAAAAC
>Sin_CJ18_1
GTTTTAGAGCTGTGCTGTTTCGAATGGTTCCAAAAC
>Slu_033_1
GTTTTAGAGCTGTGTTGTTTCGAATGGTTCCAAAAC
>Slu_033_2
GTTTTAGAGCTGTGCTGTTTCGAATGGTTCCAAAAC
>Sma_198_1
GTTTTTGTACTCTCAAGATTTAAGTAACCGTAAAAC
>Smu_GS-5_1
GTTTTAGAGCTGTGTTGTTTCGAATGGTTCCAAAAC
>Smu_LJ23_2
GTTTTAGAGCTGTGTTGTTTCGAATGGTTCCAAAAC
>Smu_NN2025_2
GTTTTAGAGCTGTGTTGTTTCGAATGGTTCCAAAAC
>Smu_UA159_1
GTTTTAGAGCTGTGTTGTTTCGAATGGTTCCAAAAC
>Spa_43144_1
GTTTTTGTACTCTCAAGATTTAAGTAACCGTAAAAC
>Spy_A20_1
GTTTTAGAGCTATGCTGTTTTGAATGGTCCCAAAAC
>Spy_GAS_1
GTTTTAGAGCTATGCTGTTTTGAATGGTCCCAAAAC
>Spy_MGAS10270_1
GTTTTAGAGCTATGCTGTTTTGAATGGTCCCAAAAC
>Spy_MGAS15252_1
GTTTTAGAGCTATGCTGTTTTGAATGGTCCCAAAAC
>Spy_MGAS1882_1
GTTTTAGAGCTATGCTGTTTTGAATGGTCCCAAAAC
>Spy_MGAS5005_1
GTTTTAGAGCTATGCTGTTTTGAATGGTCCCAAAAC
>Spy_MGAS6180_2
GTTTTAGAGCTATGCTGTTTTGAATGGTCCCAAAAC
>Spy_NZ131_1
GTTTTAGAGCTATGCTGTTTTGAATGGTCCCAAAAC
>Ssa_JIM8777_3
GTTTTTGTACTCTCAAGATTTAAGTAACTGTACAAC
>Ssp_I-G2_3
GTTTTTGTACTCTCAAGATTTAAGTAACTGTACAAC
>Ssu_ST3_2
GTTTTTGTACTCTCAAGATTTAAGTAACAGTAAAAC
>Sth_18311_1
GTTTTTGTACTCTCAAGATTTAAGTAACTGTACAAC
>Sth_8232_1
GTTTTTGTACTCTCAAGATTTAAGTAACTGTACAAC
>Sth_CNRZ1066_1
GTTTTTGTACTCTCAAGATTTAAGTAACTGTACAAC
>Sth_DGCC7710_1
GTTTTTGTACTCTCAAGATTTAAGTAACTGTACAAC
>Sth_LMD-9_2
GTTTTTGTACTCTCAAGATTTAAGTAACTGTACAAC
>Sth_LMD-9_5
GTTTTAGAGCTGTGTTGTTTCGAATGGTTCCAAAAC
>Sth_MN-ZLW-002_3
GTTTTAGAGCTGTGTTGTTTCGAATGGTTCCAAAAC
>Sth_ND03_3
GTTTTAGAGCTGTGTTGTTTCGAATGGTTCCAAAAC
>Sth_MN-ZLW-002_1
GTTTTTGTACTCTCAAGATTTAAGTAACTGTACAAC
>Sth_ND03_1
GTTTTTGTACTCTCAAGATTTAAGTAACTGTACAAC
>Sth_DGCC7710_2
GTTTTAGAGCTGTGTTGTTTCGAATGGTTCCAAAAC
>Ssu_D9
GTTTTTGTACTCTCAAGATTTAAGTAACAGTAAAAC
>Ssu_YB51
GTTTTTGTACTCTCAAGATTTAAGTAACAGTAAAAC
>Sag_09mas018884
GTTTTAGAGCTGTGCTGTTTCGAATGGTTCCAAAAC
>Sag_ILRI005
GTTTTAGAGCTGTGCTGTTTCGAATGGTTCCAAAAC
>Ssa_SK49
GTTTTAGAGCTGTGTTGTTTCGAATGGTTCCAAAAC
>Cla_DSM_14151
GTTTTAGACCAGTGTAATTTTAGAGAGTAGTAAAAC
>Efa_TX0012_2
GTTTTTGTACTCTCAATAATTTCTTATCAGTAAAAC
>Efa_1141733
GTTTTAGAGCTATGCTGATTTGAATGCTTCCAAAAC
>Ehi_ATCC9790
GTTTTAGAGCTATGTTGTTTTGAATGCTTCCAAAA
>Eit_DSM15952
GTTTTAGAGCTATGTTGAATCGAATGCTTCCAAAAC
>Eve_ATCC27560
ATTTTAGTACCTGAAGAAATTAAGTTATCGTAAAAC
>Ffr_KCTC3544
GCTTTAGATGTATGTCGGATTAATGGGGTTTCTTCC
>Fus_3_1_36A2
GTTTGAGAGTAATGTTATTTTAAATAGATTCAAAAC
>Fus_1_1_41FAA
GTTTGAGAGTAATGTTATTTTAGATAGATATAAAACT
>Gsa_NBRC15551
GTTTTACTGATAGGAAATTATAGAGAGTGCAAAAAC
>Lan_KCTC3501
GTTTTAGAGCTATGTTGTTTTGTATGACTCCAAAAC
>Lbr_ATCC27305
GCTTTAGTAGGATGTTAAATCAATGATGTTAAACCC
>Lca_Lc10
GTCTCAGGTAGATGTCGAATCAATCAGTTCAAGAGC
>Lco_KCTC3167
GGTTTTAGAAGAGTGTTAAATCAATGAGTTTAGAACC
>Lcu_CRL705
GTTTTAGAAGAGTATCAAATCAATGAGTAGTTCAAC
>Lho_CRBIP24.179
GTTTTAGTTGGTTGTTAGATCAATAAGGTTTAGATC
>Lfe_ATCC14931
GTCTTGGATGAGTGTCAGATCAGTAGTTCCGAGTAC
>Lin_11V1-d
GTTTGAGAGTTATGTAATTTATGCACTAGGTAAAAC
>Lje_27-2-CHN
GTTTTAGAAGGTTGTTAAATCAGTAAGTTGAAAAAC
>Ljo_DPC6026
GTTTTAGATGGTTGTTAGATCAATAAGGTTTAGATC
>Lpe_KCA1
GTCTTGAATAGTAGTCATATCAAACAGGTTTAGAAC
>Lru_ATCC25644
GTTTCAGCTGGATGTCATATCAATGATGTTATGAAC
>Lsa_TMW1.1304
GTTTTAGAAGTACGTCATTCTAATGAGATTAAGAG
>Lge_KCTC3527
GCTTCAGATGTGTGTCAGATCAATGAGGTTTAAACC
>Msp_E135-E
GTTTGAGAGTAATGTAATTCTATAAATGTCTAAAAC
>Mar_HAZ145_1
ATTTTTGTGCTGTACAATTTCTTATTAGAGTAAAAC
>Mca_UFG4
GTTTTAGTGTTGTACAATATTTGGGTAAACAATAAC
>Mcy_C142
GTTTTAGTGTTGTACAATATTTGGGTAAACAATAAC
>Nam_LUREC
GTTTTTGCACTCTCGATAATTGCTTATCAATAAAAC
>Plo_Q0510Q
GTTTCAGAAGGATGTTAAATCAATAAGGTTAAGATC
>Pan_DSM14505
GTTTTAGACCAATGTAATTTTAGAGAGTAGTAAAAC
>Spa_F0449
GTTTTTGTACTCTCAAGATTTAAGTAACTGTACAAC
>Sps_LQ940-04
GTTTTAGAGCTATGTTATTTTGAATGATTCCAAAAC
>Vpa_ATCC17745
GTTTGAGAGTAGTGTAATTCTGTAAACCTCTAAAAC
>Vsp_6_1_27
GTTTGAGAGTAGTGTAATTCTGTAAACCTCTAAAAC
>Vsp_F0422
GTTTGAGAGTAGTGTGATTCTGTAAATGTCTCAAAC
>Vsp_SK1
GTTTTAGTACTCTGTGTTTTTAGGTAGTAATGAGAC
>Wci_FBL5
GTTTTAGTGTCATGTTGAATAGAATGCTTCTCAAAC
>Wha_FBL4
GTTTCAGAAGAGTGTTAAATCAATAAGTTCAAGTAC
