# Supplementary material for: Conserved DNA motifs in the type II-A CRISPR leader region
Source: PeerJ. 2017 Apr 4;5:e3161. doi: 10.7717/peerj.3161 (PMC5382924; doi:10.7717/peerj.3161)
Supplement: Supplemental Information 2 — Fasta files containing the sequences for all protein and DNA sequences used in this study. [file peerj-05-3161-s002.zip › FastaFiles/LeaderRepeat_All.fa]

>Ain_RyC-MR95
ATCCGTTGATCAAATTTGAGGTTTGAGAGATATGTAAATTCAAAGGATAATCAAAC
>Asp_D21
ATCCGTTGATCAAATTTGAGGTTTGAGAGATATGTAAATTCAAAGGATAATCAAAC
>Bbi_S17
AGGAATCCTTAAGGCTATCGGTTTCAGATGCCTGTCAGATCAATGACTTTGACCAC
>Bca_FSLF6-1037
ACAAAATCGACGCATTTGAGGTTTTAGAGCTGTGTTAAATTGAATGGTATTAAAAC
>Bfi_16/4
GTTGGAAATTTGGATTTGACGTTTTAGTACCCGGGAAAATTAAGTGATTGGAAAAC
>Bpe_CAG:437
TTTGGATAACATGATTTGGTATTTTAGTACCTGAACAAATTACGTGACTGTAAAAC
>Bsp_AC2005
TTTATCATACTATATTTGGTGTTTTAGTACCTAGAGAAATTAAGTGATTAGAAAAC
>Bth_DSM20171
ACAAAATTTCATTGTTTGAGGTTTTAGAGCTGTGTTAAATTGAATGGTATTAAAAC
>Cgl_PW2
GAGAAGATTTTGATCCAATGGTTTTGGAGCAGTGTCGTTCTGACTGGTAATCCAAC
>Cla_DSM_14151
ATGGCTCTCTAAAATTTGAGGTTTTAGACCAGTGTAATTTTAGAGAGTAGTAAAAC
>Cma_M35/04/3
TTTAAATATTACAATTTAAGGTTCTTGTACTTTCTAGATTTTCATATTAGTAAAAC
>Cmi_DSM15897
ATTGGATTTTTGAATTTGAGGTTTTAGGGTTATGTTATTTTGAACTGAATTAAAAC
>Csp_CAG:230
CGATTATATTTGAATTTGATATTTTAGTACCTGAAAGAATTGAGTTATCGTAAAAC
>Csp_ZWU0011
TACGTTATAATGAAATTGACATTTTGGTACTCTCGCATCTTTTGGTATAAGGAAAC
>Dlo_AGR2136
CGGCGAGAACCGGATTTGAGGTTTGAGAGTCTTGTTAATACGGAAGGATTTTAAAC
>Edo_DSM3991
TATGTTAAAATATGTTTGAGGTTTTGTTACCATATGGATTTTTGCTAGATTAAGAC
>Efa_1141733
GGAAAAATTTTTTCTGCGAGGTTTTAGAGCTATGCTGATTTGAATGCTTCCAAAAC
>Efa_D32_1
GAAAAAAATAATTCTCCGAGGTTTTAGAGTCATGTTGTTTAGAATGGTACCAAAAC
>Efa_OG1RF_1
GAAAAAAATAATTCTCCGAGGTTTTAGAGTCATGTTGTTTAGAATGGTACCAAAAC
>Efa_TX0012
TTTCAAATTTTAAATTTGAGGTTTTTGTACTCTCAATAATTTCTTATCAGTAAAAC
>Efa_TX0012_2
TTTCAAATTTTAAATTTGAGGTTTTTGTACTCTCAATAATTTCTTATCAGTAAAAC
>Ehi_ATCC9790
TTAATTCCAGTTGCATTTTTGTTTTAGAGCTATGTTGTTTTGAATGCTTCCAAAA
>Eit_DSM15952
AGATAAAAAATATCTGCGAGGTTTTAGAGCTATGTTGAATCGAATGCTTCCAAAAC
>Emu_QU25_DNA
GAAAAAATTTTTTCTACGAGGTTTTAGAGCTATGTTGAATTGAATGCTTCCAAAAC
>Eph_ATCCBAA-412
AGAAAGAAAATGGCTGCGAGGTTTTAGAGCCATGTTGAATTGAATGCTTCCAAAAC
>Era_ATCC29099
CGGTGATGATCTCATTTGAGGTTTGAGAACCTTGTAAGTTTGTAATGGTGTAAAAC
>Ere_ATCC33656
TTGTGATGATTAGATTTGATATTTTAGTAACTGAATAATTTACGTGACTGTAAAAC
>Esp_YY7918
GAGAGAATTTTGCTTCAACGGTTTTGGAGCAGTGGAATTCTGACTGGTAGTCAAAC
>Eve_ATCC27560
GACGGGATAGTAGATTTGATATTTTAGTACCTGAAGAAATTAAGTTATCGTAAAAC
>Eyu_ATCC43715
AGCTCAAAGTAAATTTTGAGGTTTGAGAACCTTGTAAATCAATAAGTATGTAAAAC
>Fal_ATCC35896
GGCGTTTATTTTCAAATTGAGTTTGAGAGTAGTGTAATTTCATATGGTAGTCAAAC
>Fba_M10-2
TCATCAATATTAATTTTGAGGTTTGAGATACTTGTAAATTTCATTAGTTCTAAAAC
>Ffr_KCTC3544
CAAAAATCATTGGTCTATCGGCTTTAGATGTATGTCGGATTAATGGGGTTTCTTCC
>Fho_CCUG36813
TAGGTTAAAAAACATTTGAGGTTTTTGTACTCTCGATAATTTTCTATCAGTAAAAC
>Fma_ATCC29328
TTCTACCTCATGGATTTGAGGTTTGAGAATGATGTAATTTCATATAGGTATTAAAC
>Fma_SY403409CC001050417
TTCTACCTCATGGATTTGAGGTTTGAGAATGATGTAATTTCATATAGGTATTAAAC
>Fnu_3_1_36A2
ACCTAAATATATGAATTGAGGTTTGAGAGTAATGTTATTTTAAATAGATTCAAAAC
>Fus_1_1_41FAA
ACCAAAATATATAAATTGAGGTTTGAGAGTAATGTTATTTTAGATAGATATAAAACT
>Fus_3_1_36A2
ACCTAAATATATGAATTGAGGTTTGAGAGTAATGTTATTTTAAATAGATTCAAAAC
>Gbe_ATCC700627
ATACCAAACTTTAATTTGAGGTTTGAGTTATCTGCAAATTTTGAGTATTCTAAAAC
>Gha_M341
ACTCCGAATCTCAATTTGAGGTTTGAGAGATATGTAAATTTTGAATTCTACTAAAC
>Gpa_7-10-1-b
GAGAGGATTTTGCCCCAACGGTTTTGGAGCAGTGACAAACTGACTGGTAGTCAAAC
>Gsa_NBRC15551
GCAAAAATTTTTAATTTGAGGTTTTACTGATAGGAAATTATAGAGAGTGCAAAAAC
>Hsu_DSM17243
ATTCTACTCATGGATTTGAGGTTTGAGAATGATGTAATTTCATATAGGTATTAAAC
>Kvi_DSM20405
ACTCTAAACCCTAATTTGAGGTTTTAGAGTTGTGTTATTTTGAACAGATACAAAAC
>Lan_KCTC3501
TGCCATTTTTTGCATTTGAGGTTTTAGAGCTATGTTGTTTTGTATGACTCCAAAAC
>Lba_NK4A179
GGTGAGAACCTTAATTTGAGGTTTGAGAGCCTTGTAAAACTGAATATCTCTCAAAC
>Lbr_ATCC27305
TTATGATGATAATTTAACGGGCTTTAGTAGGATGTTAAATCAATGATGTTAAACCC
>Lbu_NRRLB-30929
AATTCGGTTATAAAAAATCGGTTTTAGAAGGATGTTAAATCAATAAGGTTAAACCC
>Lca_Lc10
GAGATTGTGTGAAAACACAGGTCTCAGGTAGATGTCGAATCAATCAGTTCAAGAGC
>Lce_DSM22408
CTTCTCAAATCTTATTTGAGGTTTGAGAAGTGTGTTGTTCTCGATAGGTCTTAAAC
>Lco_KCTC3167
GAAGATAATGTGGAAATAACGGTTTTAGAAGAGTGTTAAATCAATGAGTTTAGAACC
>Lcu_CRL705
ATTCTGATGAAAAAACGACGGTTTTAGAAGAGTATCAAATCAATGAGTAGTTCAAC
>Lfa_KCTC3681
AAGTTGATTAGAAAACAACGGTTTTAGAAGTATGTCTTTCTATTTACTTAAGAACC
>Lfe_ATCC14931
TTTTTGATGAGAAAATAACGGTCTTGGATGAGTGTCAGATCAGTAGTTCCGAGTAC
>Lga_JV-V03
AAACTGATTATAAAATTTCGGTTTTAGATGGTTGTTAGATCAATAAGGTTTAGATC
>Lge_KCTC3527
CTGATGCGAACAGGCGGTCTGCTTCAGATGTGTGTCAGATCAATGAGGTTTAAACC
>Lho_CRBIP24.179
AGATAGATTATAGAATATCGGTTTTAGTTGGTTGTTAGATCAATAAGGTTTAGATC
>Lin_11V1-d
TTGAAAGTCGTTAATTTGAGGTTTGAGAGTTATGTAATTTATGCACTAGGTAAAAC
>Lje_27-2-CHN
AAGCTGATGATAAAACGTCGGTTTTAGAAGGTTGTTAAATCAGTAAGTTGAAAAAC
>Ljo_DPC6026
AAGATAATTATAAATTGTCGGTTTTAGATGGTTGTTAGATCAATAAGGTTTAGATC
>Lmo_SLCC2540_3
GAAAGAAAAAATTCTGCGAGGTTTTAGAGCTATGTTATTTTGAATGCTACCAAAAC
>Lmo_10403S_3
GAAAGAAAAAATTCTGCGAGGTTTTAGAGCTATGTTATTTTGAATGCTACCAAAAC
>Lmo_SLCC2482_3
GAAAGAAAAAATTCTGCGAGGTTTTAGAGCTATGTTATTTTGAATGCTACCAAAAC
>Lmo_EGD
GAAAGAAAAAATTCTGCGAGGTTTTAGAGCTATGTTATTTTGAATGCTACCAAAAC
>Lmo_J0161_4
GAAAGAAAAAATTCTGCGAGGTTTTAGAGCTATGTTATTTTGAATGCTACCAAAAC
>Lmo_J2-031
GAAAGAAAAAATTCTGCGAGGTTTTAGAGCTATGTTATTTTGAATGCTACCAAAAC
>Lmo_N1-011A
GAAAGAAAAAATTCTGCGAGGTTTTAGAGCTATGTTATTTTGAATGCTACCAAAAC
>Lmo_R2-502
GAAAGAAAAAATTCTGCGAGGTTTTAGAGCTATGTTATTTTGAATGCTACCAAAAC
>Lmo_SLCC5850_3
GAAAGAAAAAATTCTGCGAGGTTTTAGAGCTATGTTATTTTGAATGCTACCAAAAC
>Lpa_8700
GAGATTGTGTGAAAACACCAGTCTCAGGTAGATGTCGAATCAATCAGTTCAAGAGC
>Lpe_KCA1
TGGATTATGTGAGAATGCCGGTCTTGAATAGTAGTCATATCAAACAGGTTTAGAAC
>Lpl_ZJ316
TAAATGATGTTAAAATGCTGGTCTTGAATAGTAGTCATATCAAACAGGTTTAGAAC
>Lrh_GG
GAGACTGTGTGAAAACACCGGTCTCAGGTAGATGTCAGATCAATCAGTTCAAGAGC
>Lru_ATCC25644
CTGTTGATTAAAAAGAGACGGTTTCAGCTGGATGTCATATCAATGATGTTATGAAC
>Lsa_TMW1.1304
ATAGGTGAATATTACAGACGGTTTTAGAAGTACGTCATTCTAATGAGATTAAGAG
>Lsa_UCC118
ATTTTGATTATAAAGTAACGGTTTCAGAAGTATGTTAAATCAATAAGGTTAAGACC
>Mar_HAZ145_1
AGTTTTTTTGAATAAATGACATTTTTGTGCTGTACAATTTCTTATTAGAGTAAAAC
>Mca_PG14
AATAAATTCTTTGTAATGAGGTTTTAGTGTTGTACAATATTTGGGTAAACAATAAC
>Mca_UFG4
AATAAATTCTTTGTAATGAGGTTTTAGTGTTGTACAATATTTGGGTAAACAATAAC
>Mcy_C142
AATAATTATTAAGTAATGAGGTTTTAGTGTTGTACAATATTTGGGTAAACAATAAC
>Mga_str._F
TTATTTTATTTGACAATGAGGTTTTAGCACTGTACAATACTTGTGTAAGCAATAAC
>Mmo_163K
AGAATTTTTTGAAATTTGAGGTTTTGGTGTAGTATCATTCTTATGTATTCTTAAAC
>Mov_SC01
CTTTTTTTCTTGGAAATGAGGTTTTTGTGCTGTACAATTTCTTACTAGAGTAAAAC
>Msp_UPII135-E
TTGGCGTCAACGTTATTGGGGTTTGAGAGTAATGTAATTCTATAAATGTCTAAAAC
>Msy_53
ATTTTTTTTAATTAAATGCGGTTTTGGGGTTGTACAATTATTTTGTTAAGTAAAAC
>Nam_LUREC
TGTAAAAACCTCTATTTGAGGTTTTTGCACTCTCGATAATTGCTTATCAATAAAAC
>Oki_DSM_17330
AAAGTACGAACATGCGGTCTGCTTCAGATGTGTGTCAGATCAATGAGGTAGAACCC
>Oul_DSM7084
AGAGGGGATTTTGCTCCAATGTTTTGGGGCAGTGTCGTTTTGACTGGTAATCAAAC
>Pac_D3
ATTTTAGTTAGAAAATAACGGTTTCAGAAGGATGTTAAATCAATAAGGTTAAGATC
>Pal_ATCC23263
CGGTGAGAATCGATTTTGAGGTTTGAGAACCTTGTTATTTACGATACTTCTTTAGC
>Pan_CAG:621
ACAAGATTTTTAATTTTGAGGTTTGAGAGTGATGTAATTTTATATAGTGACAAAAC
>Pan_DSM14505
TACTGCGCTCAAAATTTGAGGTTTTAGACCAATGTAATTTTAGAGAGTAGTAAAAC
>Pdu_ATCCBAA-1640
TCTCAGATTTCGAATTTGAGGTTTGAGAGTTATGTAATTTCATATAGGACTAAAAC
>Plo_NGRI0510Q
ATTTTAGTTAGAAAATAACGGTTTCAGAAGGATGTTAAATCAATAAGGTTAAGATC
>Rla_ATCC29176
ATTTCATTTTTGAATTTGAGGTTTGAGAATGATGTAAAAATGTATGGTACTCAAAC
>Rsp_CAG:197
TAACCTCAAAGTAATTTGAGGTTTGAGAGCTTTGCTAATTCAGAAAGATACAAAAC
>Sag_09mas018884
AAAAGAAAATTTTCTACGAGGTTTTAGAGCTGTGCTGTTTCGAATGGTTCCAAAAC
>Sag_2603V/R_1
AAAAGAAAATTTTCTACGAGGTTTTAGAGCTGTGCTGTTTCGAATGGTTCCAAAAC
>Sag_A909_1
AAAAGAAAATTTTCTACGAGGTTTTAGAGCTGTGCTGTTTCGAATGGTTCCAAAAC
>Sag_GD201008-001_1
AAAAGAAAATTTTCTACGAGGTTTTAGAGCTGTGCTGTTTCGAATGGTTCCAAAAC
>Sag_ILRI005
AAAAGAAAATTTTCTACGAGGTTTTAGAGCTGTGCTGTTTCGAATGGTTCCAAAAC
>Sag_NEM316_1
AAAAGAAAATTTTCTACGAGGTTTTAGAGCTGTGCTGTTTCGAATGGTTCCAAAAC
>Sag_SA20-06_1
AAAAGAAAATTTTCTACGAGGTTTTAGAGCTGTGCTGTTTCAAATGGTTTCAAAAC
>San_C1051_4
AAAAAATTTTTTAATTTGAGGTTTTTGTACTCTCAAGATTTAAGTAACTGTAAAAC
>Sdy_AC-2713_2
AGACAAAAATAGTCTACGAGGTTTTAGAGCTATGTTGTTTTGAATGGTCCCAAAAC
>Sdy_ATCC12394_2
AGACAAAAATAGTCTACGAGGTTTTAGAGCTATGTTGTTTTGAATGGTCCCAAAAC
>Sdy_GGS124_2
AGACAAAAATAGTCTACGAGGTTTTAGAGCTATGTTGTTTTGAATGGTCCCAAAAC
>Sdy_RE378_2
AGACAAAAATAGTCTACGAGGTTTTAGAGCTATGTTGTTTTGAATGGTCCCAAAAC
>Seq_MGCS10565_4
AGCAAAAGATGGTCTACGAGGTTTTAGAGTTATGCTGTATTGAATGGTTCCAAAAC
>Sga_ATCC43143_1
ACTAAAAATGACGATTTGAGGTTTTTGTACTCTCAAGATTTAAGTAACCGTAAAAC
>Sga_ATCC43143_2
TGAGAAAAATGGTCCACGAGGTTTTAGAGCTGTGCTGTTTCGAATGGTTCCAAAAC
>Sga_ATCCBAA-2069_1
GAGAAAAAATGGTCCACGAGGTTTTAGAGCTGTGCTGTTTCGAATGGTTCCAAAAC
>Sga_ATCCBAA-2069_2
TGAGAAAAATGGTCCACGAGGTTTTAGAGCTGTGCTGTTTCGAATGGTTCCAAAAC
>Sga_UCN34_1
ACTAAAAATGACGATTTGAGGTTTTTGTACTCTCAAGATTTAAGTAACCGTAAAAC
>Sga_UCN34_2
TGAGAAAAATGGTCCACGAGGTTTTAGAGCTGTGCTGTTTCGAATGGTTCCAAAAC
>Sgo_CH1_2
CCAAAATTGACGAATTTGAGGTTTTTGTACTCTCAAGATTTAAGTAACTGTACAAC
>Sin_B196_1
AAAAAATTTTTTAATTTGAGGTTTTTGTACTCTCAAGATTTAAGTAACTGCAAAAC
>Sin_CJ18_1
GAGAAAAAATAGTCCACGAGGTTTTAGAGCTGTGCTGTTTCGAATGGTTCCAAAAC
>Slu_033_1
GAGAAAAAATGGTCCACGAGGTTTTAGAGCTGTGTTGTTTCGAATGGTTCCAAAAC
>Slu_033_2
GAGAAAAATTGGTCCACGAGGTTTTAGAGCTGTGCTGTTTCGAATGGTTCCAAAAC
>Sma_ACA-DC198_1
ACTAAAAATGACGATTTGAGGTTTTTGTACTCTCAAGATTTAAGTAACCGTAAAAC
>Smo_F0204
ACATGTACTCAACATTTGAGGTTTGAGAACTATGTAAATTATGCTGGTAGCAAAAC
>Smu_GS-5_1
GACAAAAATTGGTCCACGAGGTTTTAGAGCTGTGTTGTTTCGAATGGTTCCAAAAC
>Smu_LJ23_2
GACGAAAATTGGTCCACGAGGTTTTAGAGCTGTGTTGTTTCGAATGGTTCCAAAAC
>Smu_NN2025_2
GACGAAAATTGGTCCACGAGGTTTTAGAGCTGTGTTGTTTCGAATGGTTCCAAAAC
>Smu_UA159_1
GACAAAAATTGGTCCACGAGGTTTTAGAGCTGTGTTGTTTCGAATGGTTCCAAAAC
>Spa_ATCC43144_1
ACTAAAAATGACGATTTGAGGTTTTTGTACTCTCAAGATTTAAGTAACCGTAAAAC
>Spa_F0449
CCAAAATTGACGAATTTGAGGTTTTTGTACTCTCAAGATTTAAGTAACTGTACAAC
>Sps_ED99
TTAATATTTTTGGATTTGAGGTTTTAGCACTATGTTTATTTAGAAAGAGGTAAAAC
>Sps_LQ940-04
GCGGAAAAATTTTCTGCGAGGTTTTAGAGCTATGTTATTTTGAATGATTCCAAAAC
>Spy_A20_1
AGACAAAAATAGTCTACGAGGTTTTAGAGCTATGCTGTTTTGAATGGTCCCAAAAC
>Spy_M1GAS_1
AGACAAAAATAGTCTACGAGGTTTTAGAGCTATGCTGTTTTGAATGGTCCCAAAAC
>Spy_MGAS10270_1
AGACAAAAATAGTCTACGAGGTTTTAGAGCTATGCTGTTTTGAATGGTCCCAAAAC
>Spy_MGAS15252_1
AGACAAAAATAGTCTACGAGGTTTTAGAGCTATGCTGTTTTGAATGGTCCCAAAAC
>Spy_MGAS1882_1
AGACAAAAATAGTCTACGAGGTTTTAGAGCTATGCTGTTTTGAATGGTCCCAAAAC
>Spy_MGAS5005_1
AGACAAAAATAGTCTACGAGGTTTTAGAGCTATGCTGTTTTGAATGGTCCCAAAAC
>Spy_MGAS6180_2
AGACAAAAATAGTCTACGAGGTTTTAGAGCTATGCTGTTTTGAATGGTCCCAAAAC
>Spy_NZ131_1
AGACAAAAATAGTCTACGAGGTTTTAGAGCTATGCTGTTTTGAATGGTCCCAAAAC
>Ssa_JIM8777_3
ACGTCAAAATTTCATTTGAGGTTTTTGTACTCTCAAGATTTAAGTAACTGTACAAC
>Ssa_SK49
AAGAAAAATTTTTCTACGAGGTTTTAGAGCTGTGTTGTTTCGAATGGTTCCAAAAC
>Ssp_CAG:314
ACTCTGATTTGAGGTTTGAGGTTTGAGTATGGTGCAATTTTAAAGGGTAGTCAAAC
>Ssp_I-G2_3
TCAAAATTGACGAATTTGAGGTTTTTGTACTCTCAAGATTTAAGTAACTGTACAAC
>Ssu_D9
CCATACACTGACAATTACTGGTTTTTGTACTCTCAAGATTTAAGTAACAGTAAAAC
>Ssu_ST3_2
GAGTACAAAAACCATTTGAGGTTTTTGTACTCTCAAGATTTAAGTAACAGTAAAAC
>Ssu_YB51
GAGTACAAAAACCATTTGAGGTTTTTGTACTCTCAAGATTTAAGTAACAGTAAAAC
>Sth_LMG18311_1
AATCTCAAAAATCATTTGAGGTTTTTGTACTCTCAAGATTTAAGTAACTGTACAAC
>Sth_JIM8232_1
AAATCTCAAAAATCATTTGAGTTTTTGTACTCTCAAGATTTAAGTAACTGTACAAC
>Sth_CNRZ1066_1
ACGTCAAAATTTCATTTGAGGTTTTTGTACTCTCAAGATTTAAGTAACTGTACAAC
>Sth_DGCC7710_1
ACGTCAAAATTTCATTTGAGGTTTTTGTACTCTCAAGATTTAAGTAACTGTACAAC
>Sth_DGCC7710_3
TAGAAAAGATATCCTACGAGGTTTTAGAGCTGTGTTGTTTCGAATGGTTCCAAAAC
>Sth_LMD-9_2
AATCTCAAAAATCATTTGAGGTTTTTGTACTCTCAAGATTTAAGTAACTGTACAAC
>Sth_LMD-9_5
TAGAAAAGATATCCTACGAGGTTTTAGAGCTGTGTTGTTTCGAATGGTTCCAAAAC
>Sth_MN-ZLW-002_1
ACGTCAAAATTTCATTTGAGGTTTTTGTACTCTCAAGATTTAAGTAACTGTACAAC
>Sth_MN-ZLW-002_3
TAGAAAAGATATCCTACGAGGTTTTAGAGCTGTGTTGTTTCGAATGGTTCCAAAAC
>Sth_ND03_1
AATCTCAAAAATCATTTGAGGTTTTTGTACTCTCAAGATTTAAGTAACTGTACAAC
>Sth_ND03_3
TAGAAAAGATATCCTACGAGGTTTTAGAGCTGTGTTGTTTCGAATGGTTCCAAAAC
>Tde_ATCC33521
CCACCTACGCCATATCTGACGTTTGAGAGTTGTGTAATTTAAGATGGATCTCAAAC
>Tde_ATCC35405
CCACCTACGCCATATCTGACGTTTGAGAGTTGTGTAATTTAAGATGGATCTCAAAC
>Tpu_OMZ758
TCACCTACACCATATCTGATGTTTGAGAGTAGTGTAATTTAAGATGGATCTCAAGC
>Vat_ACS-134-V-Col7a
AGCCTCAAATTTAATTTGGGGTTTGCGAGTAGTGTAATTCTGTAAATCTCTAAAAC
>Vpa_ATCC17745
AGCCTCAAATTTAATTTGGGGTTTGAGAGTAGTGTAATTCTGTAAACCTCTAAAAC
>Vsp_6_1_27
AGCCTCAAATTTAATTTGGGGTTTGAGAGTAGTGTAATTCTGTAAACCTCTAAAAC
>Vsp_780strF0422
GCCCTGAACTTGTATTTGGGGTTTGAGAGTAGTGTGATTCTGTAAATGTCTCAAAC
>Vsp_SK1
TTGATATGTTTTCATTAGAGGTTTTAGTACTCTGTGTTTTTAGGTAGTAATGAGAC
>Wci_FBL5
GAATAAAAATACATTCCGAGGTTTTAGTGTCATGTTGAATAGAATGCTTCTCAAAC
>Wha_FBL4
TTTTTTATGAGAAATTAACGGTTTCAGAAGAGTGTTAAATCAATAAGTTCAAGTAC
